# Supplementary material for: Proteomic Signatures of the Serological Response to Influenza Vaccination in a Large Human Cohort Study
Source: Viruses. 2022 Nov 9;14(11):2479. doi: 10.3390/v14112479 (PMC9696600; doi:10.3390/v14112479)
Supplement: Supplementary file 1 [file viruses-14-02479-s001.zip]

Archive with 2 entries (2 files):
- Supplementary_Data_File_S1_221102b.xlsx
- viruses-1943578-supplementary.pdf
