# Supplementary material for: Proteomic Signatures of the Serological Response to Influenza Vaccination in a Large Human Cohort Study
Source: Viruses. 2022 Nov 9;14(11):2479. doi: 10.3390/v14112479 (PMC9696600; doi:10.3390/v14112479)
Supplement: Supplementary file 1 [file viruses-14-02479-s001.zip › Supplementary_Data_File_S1_221102b.xlsx]

## Sheet: Notes
1. Metadata contains information on demographic and other factors for 151 recipients of the influenza vaccine analyzed in this study. Metadata also contains information on composite baseline HAI titer levels (serostatus (D0)), composite seroconversion (raw) and adjusted seroconversion for composite as well as each of the four vaccine strains (last 8 columns). Seroconversion and adjusted seroconve…
2. Summary of demographic variables for the 151 influenza vaccine recipients.
3. Protein expression levels as measured. The values represent the normalized and log2-transformed intensities for proteoms from 138 vaccine recipients with compelete informaiton on seroconversion (raw and adjusted).
4. Statistical testing results are from t-tests on the normalized and log2-transformed proteomic expression data.
5. GSEA results show pathways with a false disovery rate cutoff of < 0.05.

## Sheet: Metadata
ID	Age	BMI	Sex	Race	Comorbidity	Prior vaccination status	Month of vaccination	Vaccine dose	D0_Titer_H1N1	D28_Titer_H1N1	D0_Titer_H3N2	D28_Titer_H3N2	D0_Titer_IBV_Yam	D28_Titer_IBV_Yam	D0_Titer_IBV_Vic	D28_Titer_IBV_Vic	Composite baseline	Serostatus (D0)	Composite seroconversion (raw)	Composite seroconversion (adjusted)	Seroconversion against A/H1N1 (adjusted)	Seroconversion against A/H3N2 (adjusted)	Seroconversion against B/Yamagata (adjusted)	Seroconversion against B/Victoria (adjusted)
A1	31	38	Female	White	No	Prevaccinated	October	Standard	40	80	5	160	160	1280	40	320	20	Positive	12	7.25	0.07	2.66	2.76	2.23
A100	49	33	Female	White	No	Prevaccinated	October	Standard	5	20	20	160	10	20	20	40	14	Negtive	7	0.44	-0.12	1.5	-0.4	-0.15
A108	57	23	Male	White	No	Mixed	January	Standard	10	80	5	160	160	320	160	320	20	Negtive	10	-0.27	2.38	0.35	2.12	-0.12
A11	28	39	Female	White	No	Prevaccinated	January	Standard	160	160	10	20	640	640	80	80	26	Positive	1	-2.43	-0.08	-0.92	0.05	-0.81
A118	25	21	Female	White	No	Prevaccinated	October	Standard	40	80	40	320	40	80	160	160	23	Positive	5	1.8	0.01	1.92	0.07	-0.01
A124	76	26	Male	White	Yes	Prevaccinated	October	High	5	10	5	10	10	10	20	40	12	Negtive	3	-2.51	-0.43	-0.67	-1.14	-0.26
A125	70	36	Female	White	Yes	Prevaccinated	September	High	20	40	5	40	10	20	5	40	12	Negtive	8	1.91	-0.22	1.11	-0.24	0.95
A126	67	28	Male	White	Yes	Prevaccinated	October	High	10	40	5	40	20	20	20	20	14	Negtive	5	-0.17	0.27	1.28	-0.96	-1.26
A139	65	28	Female	White	Yes	Prevaccinated	January	Standard	20	40	5	40	40	80	5	20	14	Negtive	7	2.45	-0.09	1.6	0.52	-0.05
A14	64	27	Female	White	No	Prevaccinated	October	Standard	5	10	5	20	5	40	5	10	9	Negtive	7	-1.07	-1.04	-0.34	1.35	-0.91
A146	70	29	Male	White	Yes	Prevaccinated	September	High	80	160	20	40	160	320	10	160	21	Negtive	7	3.02	0.38	-0.27	0.48	2.35
A148	71	30	Male	White	Yes	Prevaccinated	September	High	5	5	5	20	20	40	5	20	11	Negtive	5	-0.68	-1.75	0.22	-0.06	-0.04
A155	38	49	Male	White	Yes	Mixed	October	Standard	20	80	5	80	160	320	160	320	21	Negtive	8	0.15	0.79	-0.33	1.12	0.11
A169	76	24	Male	White	Yes	Prevaccinated	September	High	10	10	5	40	20	10	10	20	13	Negtive	3	-2.34	-1.13	1.37	-2.06	-0.65
A170	69	32	Female	White	Yes	Prevaccinated	September	High	5	20	5	80	10	20	5	10	10	Negtive	8	1.57	0.11	2.18	-0.24	-1.05
A177	71	23	Male	White	Yes	Prevaccinated	September	High	20	40	5	20	5	10	20	40	13	Negtive	5	-0.34	-0.15	0.42	-0.42	-0.26
A181	47	60	Female	White	No	Prevaccinated	November	Standard	20	80	20	80	40	160	640	640	23	Negtive	6	2.11	0.75	0.5	1.12	0.61
A185	69	32	Female	White	No	Prevaccinated	October	High	10	40	5	160	20	40	10	80	13	Negtive	11	5.08	0.41	3.18	0.04	1.34
A208	60	30	Male	White	Yes	Prevaccinated	October	Standard	5	20	5	160	40	80	5	20	12	Negtive	10	3.12	-0.06	2.66	0.3	0.09
A209	78	25	Female	White	Yes	Prevaccinated	October	High	10	40	5	20	10	10	5	20	11	Negtive	6	-0.26	1	0.35	-1.14	-0.05
A215	38	24	Female	White	No	Prevaccinated	November	Standard	10	10	40	80	20	40	40	40	18	Negtive	2	-3.24	-1.75	-0.08	-0.25	-0.91
A22	42	45	Male	White	No	Prevaccinated	October	Standard	20	80	20	40	20	40	40	40	18	Negtive	4	-1.41	0.72	-0.5	-0.12	-0.77
A220	44	46	Female	White	No	Prevaccinated	November	Standard	40	40	20	20	20	40	10	40	17	Negtive	3	-3.09	-0.83	-1.5	-0.21	0.33
A221	28	22	Female	White	Yes	Prevaccinated	December	Standard	40	80	20	160	160	160	40	80	22	Positive	5	1.01	0.04	1.5	-0.48	-0.05
A253	25	23	Male	White	No	Prevaccinated	October	Standard	160	160	160	320	640	320	80	80	30	Positive	0	-0.46	-0.11	0.76	-0.65	-0.39
A260	42	20	Female	White	Yes	Prevaccinated	January	Standard	5	80	5	320	5	160	5	80	9	Negtive	19	9.98	1.84	3.66	2.91	1.67
A262	32	26	Female	White	No	Prevaccinated	November	Standard	40	40	20	80	160	80	20	20	21	Negtive	1	-3.26	-0.92	0.5	-1.34	-1.29
A264	25	24	Female	White	No	Prevaccinated	October	Standard	10	20	5	80	80	160	10	40	15	Negtive	8	1.48	-0.87	1.66	0.39	0.47
A269	73	29	Female	White	No	Prevaccinated	October	High	5	5	5	20	5	5	10	10	10	Negtive	2	-4.43	-1.62	0.24	-1.32	-1.66
A270	65	29	Male	White	Yes	Naive	October	Standard	40	640	5	80	160	160	5	80	17	Negtive	12	2.91	2.21	1.09	-1.47	0.03
A275	75	42	Female	White	Yes	Prevaccinated	October	High	5	40	5	20	320	320	10	80	16	Negtive	8	2.59	1.51	0	-0.24	1.34
A278	64	21	Male	White	No	Prevaccinated	October	Standard	5	5	5	5	5	5	5	5	9	Negtive	0	-7.85	-2.04	-2.34	-1.65	-1.91
A279	40	27	Female	White	Yes	Prevaccinated	September	Standard	40	40	10	160	10	20	5	20	14	Negtive	7	0.93	-0.85	2.08	-0.34	0.23
A280	43	22	Female	White	No	Prevaccinated	October	Standard	5	160	10	40	5	5	5	80	10	Negtive	11	3.1	2.85	0.08	-1.75	2.09
A281	28	23	Female	White	No	Prevaccinated	October	Standard	40	320	5	40	40	320	10	80	16	Negtive	12	6.04	2.04	0.66	2.1	1.47
A286	70	36	Male	White	Yes	Prevaccinated	October	Standard	20	20	10	10	20	10	5	10	14	Negtive	0	-3.97	-0.73	-1.34	-1.96	-1.04
A287	71	28	Male	White	Yes	Prevaccinated	October	Standard	10	20	5	40	10	20	20	20	13	Negtive	5	0.86	0.04	1.61	-0.14	-1.26
A290	40	29	Male	White	Yes	Prevaccinated	October	Standard	20	20	5	20	80	80	20	40	17	Negtive	3	-2.25	-1.29	-0.34	-0.49	-0.15
A296	67	21	Male	White	Yes	Prevaccinated	October	High	20	40	5	10	10	40	10	40	13	Negtive	6	0.66	-0.43	-0.52	0.86	0.35
A297	56	28	Female	White	Yes	Prevaccinated	October	Standard	5	5	5	10	5	40	5	5	9	Negtive	4	-4.08	-2.08	-1.34	1.32	-1.91
A298	80	31	Female	White	Yes	Mixed	October	High	10	20	5	5	80	40	20	40	16	Negtive	1	-1.23	-7.23	-0.38	-2.54	-2.13
A302	72	19	Male	White	Yes	Prevaccinated	October	High	20	20	40	40	20	20	40	40	19	Negtive	0	-4.32	-1.09	-0.73	-0.96	-0.87
A304	65	37	Female	White	Yes	Prevaccinated	October	High	20	40	10	320	80	160	20	160	18	Negtive	10	4.93	-0.58	3.33	0.4	1.73
A311	43	32	Female	White	No	Prevaccinated	October	Standard	10	20	10	20	10	20	10	20	13	Negtive	4	-3.04	-0.71	-0.92	-0.43	-0.53
A313	66	38	Male	White	Yes	Prevaccinated	October	High	5	10	40	160	40	40	20	40	17	Negtive	4	-0.66	-1.11	0.78	-0.78	-0.26
A314	68	27	Female	White	Yes	Prevaccinated	October	High	10	20	5	5	10	20	20	40	13	Negtive	3	-2.92	-0.66	-1.69	-0.14	-0.27
A317	54	26	Female	White	No	Prevaccinated	October	Standard	10	40	5	20	5	40	5	40	10	Negtive	10	2.19	0.35	-0.34	1.31	1.09
A318	55	25	Male	White	Yes	Naive	October	Standard	5	80	5	5	5	80	5	80	9	Negtive	12	-1.97	-0.12	-3.42	0.89	0.41
A319	68	31	Female	White	No	Prevaccinated	October	High	10	80	5	160	10	40	10	80	12	Negtive	13	6.91	1.34	3.21	0.86	1.34
A321	50	26	Female	White	No	Prevaccinated	October	Standard	10	10	5	20	10	40	5	20	11	Negtive	6	-1.49	-1.67	-0.34	0.61	0.09
A324	64	29	Female	White	Yes	Naive	November	Standard	5	5	5	5	5	160	5	40	9	Negtive	8	-6.28	-4.08	-3.42	1.82	-0.73
A326	71	24	Male	White	Yes	Prevaccinated	October	High	10	20	20	20	80	80	5	10	16	Negtive	2	-2.83	-0.45	-1.13	-0.6	-1.04
A328	46	30	Female	White	Yes	Prevaccinated	October	Standard	5	10	10	40	5	5	10	10	11	Negtive	3	-4.54	-1.13	0.08	-1.73	-1.53
A329	45	33	Female	White	Yes	Prevaccinated	November	Standard	20	160	20	640	80	640	40	320	20	Negtive	14	9.63	1.74	3.5	2.43	2.09
A331	46	24	Female	White	No	Prevaccinated	October	Standard	5	10	40	80	80	80	10	20	17	Negtive	3	-2.11	-1.13	-0.08	-0.45	-0.53
A332	69	26	Female	White	No	Prevaccinated	October	High	5	5	5	20	5	5	5	10	9	Negtive	3	-3.6	-1.89	0.32	-1.32	-1.05
A335	67	31	Female	White	Yes	Prevaccinated	November	High	5	5	10	80	5	5	5	5	10	Negtive	3	-3.43	-2.03	1.45	-1.22	-2.05
A34	29	27	Female	White	No	Prevaccinated	November	Standard	80	160	20	160	320	640	40	160	24	Positive	7	3.79	0.49	1.5	0.96	1.09
A343	74	37	Male	White	Yes	Prevaccinated	October	High	5	5	5	10	10	20	40	80	13	Negtive	3	-2.34	-1.55	-0.91	-0.14	0.13
A346	66	27	Female	White	Yes	Prevaccinated	November	High	5	40	5	320	10	20	10	20	11	Negtive	11	4.74	0.89	4.29	-0.04	-0.66
A347	60	27	Male	White	Yes	Mixed	October	Standard	20	160	5	320	80	160	20	80	17	Negtive	12	0.01	4.22	0.8	3.12	-0.09
A351	38	35	Female	White	No	Prevaccinated	November	Standard	5	20	5	80	40	80	10	40	13	Negtive	9	1.41	-0.19	1.66	0.07	0.33
A353	72	27	Male	White	Yes	Prevaccinated	October	Standard	20	40	5	5	5	20	40	40	14	Negtive	3	-0.97	0.4	-1.38	0.68	-0.87
A355	43	50	Female	White	Yes	Mixed	November	Standard	40	80	10	160	20	320	10	80	16	Negtive	12	0.49	2.58	-0.85	1.54	2.07
A359	57	39	Female	White	Yes	Prevaccinated	October	Standard	5	5	10	20	80	80	10	20	15	Negtive	2	-3.98	-2.07	-0.92	-0.4	-0.53
A362	75	31	Male	White	Yes	Prevaccinated	October	High	10	40	80	80	10	20	10	40	16	Negtive	5	0.17	0.81	-0.82	-0.14	0.35
A363	69	32	Female	White	Yes	Prevaccinated	October	High	5	5	5	20	20	10	10	10	12	Negtive	1	-5.09	-1.89	0.2	-1.96	-1.66
A365	48	30	Female	White	Yes	Naive	December	Standard	10	640	5	20	5	320	10	80	11	Negtive	17	2.88	2.28	-1.42	2.64	-0.49
A367	51	33	Male	White	Yes	Prevaccinated	November	Standard	5	10	5	5	160	80	10	10	15	Negtive	0	-6.25	-1.1	-2.34	-1.22	-1.67
A37	60	29	Female	White	No	Prevaccinated	October	Standard	80	160	10	640	20	160	10	40	17	Negtive	12	6.97	0.7	4.08	1.98	0.47
A377	47	38	Female	White	Yes	Mixed	November	Standard	5	40	5	80	40	320	20	160	14	Negtive	13	0.87	3.13	-0.15	1.12	1.41
A379	63	22	Female	White	No	Prevaccinated	November	Standard	20	20	5	10	20	20	5	10	13	Negtive	2	-4.61	-1.16	-1.34	-1.12	-1.05
A381	72	36	Female	White	Yes	Prevaccinated	November	High	5	40	5	80	20	40	10	20	12	Negtive	9	2.91	1.31	2.1	0.14	-0.66
A383	61	31	Female	White	Yes	Prevaccinated	November	Standard	20	20	5	20	20	20	10	10	14	Negtive	2	-4.4	-1.17	-0.34	-1.13	-1.67
A384	58	37	Female	White	Yes	Naive	November	Standard	5	5	5	80	10	320	5	10	10	Negtive	10	-4.23	-4.11	0.58	2.12	-2.73
A386	44	32	Female	White	No	Prevaccinated	December	Standard	5	160	5	40	80	80	160	160	18	Negtive	8	2.35	2.85	0.66	-0.68	-0.29
A388	53	28	Female	White	No	Prevaccinated	November	Standard	5	40	5	10	5	20	5	80	9	Negtive	10	1.36	0.91	-1.34	0.19	1.95
A39	25	23	Female	White	No	Prevaccinated	December	Standard	40	40	80	80	160	160	5	20	21	Positive	2	-2.74	-0.99	-0.66	-0.51	-0.19
A393	52	31	Male	White	No	Mixed	November	Standard	20	40	40	80	10	40	320	320	21	Negtive	4	-0.61	-2.94	-1.24	-0.62	-0.2
A394	42	36	Female	White	Yes	Prevaccinated	November	Standard	20	20	5	10	160	160	160	160	21	Negtive	1	-3.13	-1.28	-1.34	-0.27	-0.15
A395	46	30	Female	White	No	Prevaccinated	November	Standard	5	320	5	5	5	20	10	640	10	Negtive	14	5.56	3.87	-2.34	0.16	4.33
A399	61	44	Male	White	Yes	Naive	November	Standard	5	20	5	10	80	640	20	160	15	Negtive	9	-3.33	-2.09	-2.42	1.09	0.03
A402	55	33	Male	White	Yes	Naive	November	Standard	5	20	160	160	10	80	5	40	15	Negtive	8	-4.15	-2.12	-1.32	0.1	-0.73
A404	48	41	Female	White	Yes	Prevaccinated	November	Standard	80	40	5	40	160	160	80	80	22	Positive	2	-1.72	-1.36	0.66	-0.23	-0.53
A405	56	26	Female	White	No	Naive	November	Standard	5	20	10	20	10	640	10	320	12	Negtive	14	0.7	-2.12	-2	3.11	1.65
A406	73	26	Female	White	Yes	Naive	November	Standard	5	40	5	20	10	160	5	20	10	Negtive	11	0.14	0.87	-0.84	1.91	-1.98
A407	41	30	Male	White	Yes	Prevaccinated	November	Standard	80	80	20	640	20	40	40	40	20	Negtive	6	1.62	-0.41	3.5	-0.23	-0.91
A411	38	33	Male	White	Yes	Naive	November	Standard	10	40	5	40	5	80	20	80	12	Negtive	11	-2.72	-1.79	-0.42	0.69	-0.97
A412	50	22	Female	White	No	Prevaccinated	December	Standard	20	40	20	20	10	20	80	40	18	Negtive	1	-4.19	-0.23	-1.5	-0.61	-1.67
A413	42	25	Male	White	Yes	Prevaccinated	December	Standard	40	80	5	5	5	10	10	20	13	Negtive	3	-4.31	0.16	-2.34	-0.98	-0.81
A414	57	40	Female	White	Yes	Prevaccinated	November	Standard	10	20	5	160	5	20	20	40	12	Negtive	9	1.47	-0.63	2.66	0.21	-0.29
A415	64	32	Male	White	No	Naive	November	Standard	10	40	5	10	5	80	10	20	11	Negtive	8	-5.76	-1.64	-2.42	0.82	-2.35
A417	52	27	Male	White	No	Prevaccinated	November	Standard	10	10	10	10	20	20	320	160	19	Negtive	-1	-5.63	-1.66	-1.92	-1.17	-0.77
A419	20	23	Female	White	No	Prevaccinated	November	Standard	10	320	10	160	40	160	10	80	15	Negtive	14	6.97	3.07	2.08	0.9	1.33
A422	44	23	Female	White	No	Naive	November	Standard	5	80	5	20	5	80	40	640	12	Negtive	14	0.59	-0.19	-1.42	0.73	1.41
A424	36	38	Male	White	Yes	Naive	December	Standard	10	40	5	5	5	40	10	80	11	Negtive	8	-6.65	-1.8	-3.42	-0.44	-0.49
A425	58	43	Female	White	Yes	Naive	December	Standard	20	40	20	80	20	640	320	320	21	Negtive	8	-2.28	-2.23	-0.58	2.33	-1.59
A427	44	22	Female	White	Yes	Prevaccinated	December	Standard	20	10	20	40	10	40	40	40	17	Negtive	2	-3.52	-2.27	-0.5	0.36	-1.05
A428	33	46	Female	White	No	Prevaccinated	November	Standard	20	80	10	20	40	320	5	80	15	Negtive	10	2.81	0.65	-0.92	2.03	1.95
A429	36	31	Female	White	No	Prevaccinated	January	Standard	20	20	5	20	10	20	40	40	15	Negtive	3	-4.35	-1.32	-0.34	-0.81	-1.19
A432	56	29	Male	White	Yes	Naive	November	Standard	5	160	5	40	5	10	5	160	9	Negtive	14	-0.41	0.88	-0.42	-2.21	1.27
A433	73	33	Male	White	Yes	Prevaccinated	November	High	10	80	20	320	10	40	20	80	15	Negtive	11	6	1.68	2.65	0.96	0.74
A436	24	23	Female	White	No	Prevaccinated	December	Standard	5	160	20	160	40	80	40	40	17	Negtive	9	2.65	2.68	1.5	-0.16	-1.05
A437	69	39	Female	White	Yes	Prevaccinated	December	High	20	40	5	40	10	20	40	40	15	Negtive	5	-0.58	-0.29	1.06	0.06	-0.88
A438	37	31	Male	White	Yes	Naive	December	Standard	5	5	5	40	5	320	5	20	9	Negtive	11	-4.23	-4.24	-0.42	2.57	-1.87
A441	64	24	Female	White	Yes	Naive	December	Standard	5	80	5	160	5	40	5	40	9	Negtive	15	0.58	-0.08	1.58	-0.29	-0.87
A442	23	36	Female	White	No	Prevaccinated	December	Standard	10	80	5	160	20	160	5	40	12	Negtive	14	5.17	1.11	2.66	1.51	0.81
A443	31	32	Female	White	Yes	Prevaccinated	December	Standard	10	80	10	40	160	640	80	160	20	Negtive	8	2.97	1.19	0.08	1.54	0.33
A444	40	27	Male	White	No	Naive	December	Standard	80	160	160	640	80	640	160	640	27	Positive	8	0.03	-1.45	0.68	0.87	0.03
A448	42	36	Male	White	Yes	Naive	January	Standard	5	160	5	160	5	320	5	320	9	Negtive	22	6.46	0.8	1.58	2.49	1.99
A450	23	19	Female	White	No	Prevaccinated	December	Standard	20	320	5	160	80	160	80	160	19	Negtive	11	5.57	2.55	2.66	0.15	0.33
A451	22	25	Female	White	No	Prevaccinated	December	Standard	10	40	5	640	5	40	10	40	11	Negtive	14	5.06	0.09	4.66	0.86	0.19
A452	23	32	Female	White	Yes	Prevaccinated	December	Standard	80	80	5	320	5	160	5	80	13	Negtive	15	6.86	-0.57	3.66	2.87	1.81
A455	85	25	Female	White	Yes	Naive	December	Standard	5	160	5	80	5	160	5	160	9	Negtive	19	7.97	3.6	1.18	2.83	1.02
A456	26	25	Male	White	Yes	Prevaccinated	December	Standard	40	80	40	640	80	320	40	160	22	Positive	9	4.81	0.02	2.92	1.18	0.95
A457	45	36	Male	White	No	Prevaccinated	January	Standard	40	80	5	160	40	10	20	40	17	Negtive	5	-1.49	0.18	2.66	-3.11	-0.57
A458	32	39	Male	White	No	Prevaccinated	December	Standard	5	320	5	20	5	40	5	20	9	Negtive	13	3.21	3.76	-0.34	0.95	-0.19
A459	23	33	Female	White	No	Prevaccinated	December	Standard	5	160	5	160	320	320	320	320	21	Negtive	10	4.84	2.67	2.66	-0.21	0.09
A461	39	24	Male	White	No	Prevaccinated	January	Standard	5	20	5	40	5	20	40	40	12	Negtive	7	-1.25	-0.18	0.66	-0.11	-1.19
A463	29	28	Female	White	No	Mixed	January	Standard	10	160	5	80	40	1280	5	1280	13	Negtive	21	4.83	9.73	1.15	1.12	3.07
A468	49	26	Male	White	Yes	Prevaccinated	December	Standard	20	40	5	10	20	40	160	160	18	Negtive	3	-2.16	-0.24	-1.34	-0.3	-0.29
A470	30	18	Female	White	No	Prevaccinated	January	Standard	10	20	40	160	20	160	5	20	15	Negtive	8	0.96	-0.82	0.92	1.47	-0.33
A471	27	25	Female	White	No	Prevaccinated	Febuary	Standard	5	320	5	80	20	320	10	160	12	Negtive	18	9.03	3.71	1.66	2.33	1.91
A472	67	26	Female	White	No	Naive	January	Standard	5	5	5	640	10	160	10	320	11	Negtive	16	5.31	-2.54	4.16	2.11	1.41
A473	28	31	Female	White	No	Prevaccinated	January	Standard	5	640	80	80	40	160	40	40	19	Positive	9	2.99	4.72	-0.66	0.77	-1.19
A476	67	20	Male	White	No	Naive	January	Standard	5	20	5	20	80	160	5	40	13	Negtive	8	-1.77	-0.54	-0.65	-0.35	-0.97
A478	59	27	Male	White	No	Naive	January	Standard	5	40	5	320	20	40	80	80	15	Negtive	10	-2.72	-1.1	2.58	-1.78	-2.49
A480	51	25	Female	White	No	Naive	January	Standard	5	40	5	5	5	40	20	320	11	Negtive	10	-4.38	-1.14	-3.42	-0.46	0.75
A484	70	30	Male	White	Yes	Prevaccinated	January	Standard	20	10	10	10	10	10	80	20	17	Negtive	-3	-6.46	-1.73	-1.2	-0.84	-2.48
A485	58	26	Female	White	No	Prevaccinated	January	Standard	40	40	20	160	40	80	160	80	22	Positive	3	-0.92	-0.75	1.5	-0.04	-1.43
A493	36	29	Male	White	No	Prevaccinated	January	Standard	20	80	5	10	5	160	10	40	12	Negtive	10	1.52	0.68	-1.34	2.87	0.05
A494	39	32	Female	White	No	Prevaccinated	January	Standard	5	80	5	80	5	40	20	160	11	Negtive	14	5.08	1.82	1.66	0.89	1.43
A496	42	44	Female	White	Yes	Prevaccinated	January	Standard	80	80	80	80	40	80	160	80	25	Positive	0	-3.37	-0.4	-0.66	-0.13	-1.43
A5	27	28	Female	White	Yes	Prevaccinated	November	Standard	10	10	5	20	40	80	5	10	13	Negtive	4	-3.54	-1.85	-0.34	-0.02	-1.05
A502	53	25	Male	White	No	Mixed	January	Standard	5	80	5	20	40	40	160	80	17	Negtive	5	-2.27	-3.97	0.89	-0.88	-1.78
A505	41	27	Male	White	No	Mixed	January	Standard	5	40	10	320	40	2560	160	1280	18	Negtive	17	1.73	8.11	-0.19	2.54	4.16
A506	34	21	Male	White	Yes	Naive	Febuary	Standard	20	80	10	640	80	320	5	160	16	Negtive	15	2.21	-1.38	3	-0.39	0.85
A512	26	28	Female	White	No	Mixed	January	Standard	80	80	5	40	40	160	5	80	16	Negtive	9	0.83	-1.18	-1.56	0.12	0.04
A518	49	33	Male	White	No	Naive	Febuary	Standard	10	160	5	160	80	80	80	160	18	Negtive	10	-2.21	0.28	1.58	-2.3	-1.63
A525	64	25	Female	White	No	Mixed	Febuary	Standard	5	80	5	20	20	1280	5	320	11	Negtive	18	2.69	6.53	0.94	-0.88	3.84
A527	27	28	Female	White	No	Naive	Febuary	Standard	5	640	10	640	40	160	20	40	15	Negtive	16	2.14	2.67	3	-0.77	-2.39
A530	28	33	Male	White	No	Mixed	Febuary	Standard	5	160	5	80	5	320	5	80	9	Negtive	19	0.69	5.6	1.7	1.12	2.99
A535	63	28	Female	White	Yes	Naive	Febuary	Standard	10	320	5	10	5	320	5	40	10	Negtive	15	0.17	1.36	-2.42	2.49	-1.15
A58	59	37	Female	White	No	Prevaccinated	October	Standard	5	320	40	80	80	320	20	160	18	Negtive	12	7.13	3.94	-0.08	1.61	1.85
A62	51	24	Female	White	Yes	Prevaccinated	November	Standard	10	20	5	80	10	40	10	40	12	Negtive	9	1.84	-0.66	1.66	0.5	0.33
A64	58	34	Female	White	Yes	Prevaccinated	October	Standard	10	80	10	80	160	160	5	10	16	Negtive	7	1.58	1.37	1.08	-0.07	-0.91
A69	28	28	Male	White	No	Prevaccinated	December	Standard	20	80	5	5	160	320	40	80	19	Negtive	4	-1.59	0.6	-2.34	0.52	-0.05
A70	56	31	Male	White	No	Prevaccinated	November	Standard	5	160	20	320	160	1280	40	320	19	Negtive	15	10.32	2.92	2.5	2.81	2.09
A75	25	23	Female	White	No	Prevaccinated	December	Standard	20	40	10	160	40	320	20	160	17	Negtive	11	4.67	-0.43	2.08	1.85	1.57
A77	67	29	Female	White	Yes	Prevaccinated	September	High	5	40	10	320	40	40	10	40	14	Negtive	10	4.25	0.97	3.49	-0.88	0.34
A85	21	21	Female	White	Yes	Prevaccinated	November	Standard	20	40	5	10	40	80	10	20	15	Negtive	4	-2.71	-0.48	-1.34	-0.09	-0.67

## Sheet: SummaryStatistics
Demograpics	Summary
Age	Range: 20 - 85; median: 51 (years)
BMI	Range: 18 - 60; median: 29 (kg/m2)
Sex	Male: 37% (56); Female: 63% (95)
Race	White: 100% (151)
Comorbidity	With >=1 comorbidities: 52% (79); Without comorbidities: 48% (72)
Prior vaccination status	Prevaccinated (vaccine in the last season): 73% (110); Naïve (no vaccine in the last 3 seasons): 18% (28); Mixed prevaccination status: 9% (8)
Month of vaccination	September: 5.3% (8); October: 31.1% (47); November: 26.5% (40); December: 17.2% (26); January: 15.2% (23); February: 4.7% (7)
Vaccine dose	Standard dose: 20% (30); High dose: 80% (121)
Composite baseline HAI leters (log base 2)	Range: 9 - 30; median: 14
Composite seroconversion (unadjusted)	-3 - 22; median: 8

## Sheet: Protein expression levels
ID	A1	A100	A11	A118	A124	A125	A126	A139	A14	A146	A148	A169	A170	A177	A181	A185	A208	A209	A215	A22	A220	A221	A253	A260	A262	A264	A269	A270	A275	A278	A279	A280	A281	A286	A287	A290	A296	A297	A302	A304	A311	A313	A314	A317	A318	A319	A321	A324	A326
A0A075B6H7	18.4131	18.2644	16.9277	18.0592	18.2955	18.323	17.88	17.1995	17.3695	18.6467	18.0592	18.1485	17.7185	18.0592	18.5149	19.3331	17.6196	17.9728	18.323	18.6467	18.6155	18.323	18.5149	17.88	18.2955	15.9665	18.2065	16.2838	18.0592	16.891	17.4935	18.1485	18.6155	18.0592	18.1187	16.5399	18.5805	17.4935	17.91	18.4763	17.8523	18.0894	18.7134	18.2955	17.0079	18.4131	18.6764	16.6875	18.5805
A0A075B6H9	18.6155	18.7462	17.91	18.0015	18.6467	18.7797	18.5149	18.0015	18.6467	18.3539	18.6155	19.0701	18.6764	18.0318	17.88	18.3847	18.2346	18.0894	17.41	18.9626	19.1086	18.3539	17.2834	18.4131	19.001	17.0079	17.4935	19.7333	18.2346	17.7927	18.5455	17.7927	18.0592	18.7462	18.5149	17.7927	18.8517	17.4536	18.6764	17.3695	17.0079	18.2065	18.6467	18.0318	15.9284	17.2834	16.8502	18.0318	18.0015
A0A075B6I0	16.6533	18.0318	18.2346	18.0318	18.5149	17.4935	17.3273	17.6196	16.4269	17.8523	17.7927	18.3539	15.2683	17.653	16.7703	17.6854	15.1012	16.7273	18.8517	18.1187	18.0894	17.6854	17.6854	16.3563	17.8245	17.5754	17.3695	18.3847	18.3539	17.8245	17.6196	17.91	17.2834	17.9728	15.1855	16.7703	16.2838	17.9728	18.0592	15.6919	18.6155	17.41	17.8523	17.6854	15.3452	18.1801	16.5771	18.0592	16.5399
A0A075B6I1	17.0824	15.561	12.8329	16.891	12.7115	12.7115	15.8553	16.3237	16.7273	15.6919	12.1709	15.3452	17.1584	15.4667	13.0425	16.5771	16.6533	17.0497	13.5037	12.4427	16.6533	16.3906	16.6165	15.6501	12.7115	13.9471	16.5771	14.198	15.9284	15.8134	16.6165	12.3052	14.9398	13.9471	14.1287	15.4255	12.4427	12.3052	15.0516	15.3452	17.4536	15.9665	15.8553	16.245	15.608	12.1709	12.5821	13.5889	16.4269
A0A075B6J9	16.4649	16.2838	16.5771	16.4269	17.2834	17.0079	16.1735	15.9665	16.8087	17.3273	16.1735	16.6533	13.1455	16.8502	15.8899	17.1208	17.41	17.1208	16.0046	17.0497	15.8899	17.2427	14.9972	16.6875	16.8502	17.0497	17.5754	17.7526	16.7703	17.1584	16.1735	16.6875	15.4667	15.608	14.7845	16.1363	16.0895	16.1735	16.8502	16.0895	16.9678	16.3563	16.3237	17.3273	16.5399	16.2086	16.6165	17.653	17.1208
A0A075B6K4	19.5527	14.8352	19.1451	18.5805	19.001	18.5149	19.3331	18.9626	19.5214	18.9626	19.1451	19.3663	19.1451	19.1451	18.9238	18.5455	18.0318	19.4283	18.3847	18.8166	19.2077	19.1451	19.0357	19.58	18.8166	18.7797	18.7134	19.2693	19.0357	19.3663	19.9125	15.2287	19.58	19.839	19.3663	19.2077	18.9238	18.9626	18.8517	18.8166	18.7797	19.4913	18.6155	19.0357	18.1485	18.323	19.0701	18.8517	18.6764
A0A075B6K5	19.3988	19.6362	19.1775	19.4283	18.7134	18.8878	19.2693	19.7004	19.3029	20.1135	19.3988	20.7399	19.5527	20.2024	18.6764	19.1775	18.5455	19.2394	19.4625	19.3988	20.1135	20.1575	19.4913	19.0357	19.1775	20.0665	19.9125	19.3663	19.1775	19.6362	19.6362	19.7672	19.9856	20.1575	19.58	18.4406	19.3029	19.4913	18.6467	19.839	19.58	19.58	20.0259	19.3331	18.4131	19.6101	18.9238	21.0538	19.6362
A0A075B6P5;P01615	18.2644	18.7134	18.2065	18.3539	19.7004	17.8245	18.5805	18.2065	18.8517	18.2644	16.5771	19.1086	18.3539	18.323	18.2346	18.2644	18.3539	18.7134	18.2065	15.7734	18.6467	18.0318	18.0015	18.6155	17.4536	16.8087	19.0701	19.2077	18.6467	17.88	18.8166	18.5455	15.0516	18.5455	18.0894	18.0015	18.9626	18.8166	18.7462	18.0894	18.0318	18.5149	18.1801	18.2065	17.91	18.0592	18.3847	19.2077	18.4131
A0A075B6R2	17.6854	18.7797	18.1801	17.88	17.91	18.1187	18.0592	18.8517	19.0701	15.8134	17.88	18.5455	17.2834	18.8517	17.939	17.5343	15.3867	17.1995	19.6362	18.7134	16.9678	18.2346	17.8245	17.7185	17.2427	19.0701	18.4406	19.001	18.9626	18.6467	18.4406	18.7462	17.88	17.8245	17.7927	17.9728	14.9972	18.3847	18.7797	18.6155	18.2644	18.8166	18.9238	16.0451	18.8166	17.8245	15.2287	17.1584	14.7201
A0A075B6R9;A0A0C4DH68	18.7797	18.6155	18.3539	18.8517	19.0357	17.9728	18.6467	18.5149	17.91	18.1801	18.6467	18.9626	19.1775	19.4625	18.1485	18.5805	18.323	18.6764	17.5343	18.4406	19.4283	18.6764	17.653	18.2955	18.2346	18.6467	18.2346	18.8878	18.6155	18.9626	19.5214	18.1187	17.939	17.6196	17.8245	18.2644	19.7004	18.6155	18.5455	18.2065	16.5771	17.5754	17.9728	17.9728	18.0592	17.939	19.3029	18.2955	18.8878
A0A075B6S2;A2NJV5	22.0237	22.3692	21.7972	21.915	22.5172	22.2039	22.3908	21.8645	22.3013	21.5774	21.8884	22.3692	21.3639	21.9671	21.4637	22.1024	21.7528	21.7972	22.0237	22.3692	22.5945	21.4229	21.8403	21.6922	21.8189	22.3013	21.8645	21.7528	22.1507	21.9412	21.9926	21.6922	22.0237	22.0237	21.3639	21.3639	22.1024	22.1507	21.3811	22.1267	21.9412	22.3013	22.1024	22.0541	22.1024	21.4229	22.3908	21.8884	22.1024
A0A075B6S5	16.3563	15.6501	16.3237	16.1735	16.3563	16.245	16.2086	15.8899	16.1363	15.8553	16.6533	16.5771	17.5343	16.6533	15.3867	17.0824	13.2386	15.7327	16.0895	16.1363	17.6196	15.9284	15.2683	16.1363	15.6501	14.9972	16.3237	14.6611	16.7273	16.5018	17.0079	15.8553	16.7703	16.5018	16.5399	16.245	17.1995	15.4255	16.3237	16.5399	15.9284	16.6533	16.3906	17.0497	13.5889	16.1735	16.3237	15.4255	16.3563
A0A075B6S9;P0DSN7	14.323	16.0046	15.3867	14.8881	15.8134	14.9398	13.8169	14.8352	14.9972	15.1444	15.0516	16.0046	16.2086	16.0451	16.3563	15.2683	14.4864	14.3784	16.7703	15.3867	14.2593	16.0046	11.5551	14.4864	15.4667	17.0824	15.9284	12.7115	17.1208	15.561	16.245	14.9972	14.7201	16.4269	15.608	14.076	16.4649	15.8899	14.0097	15.561	14.6611	16.5018	16.4269	16.4649	11.2981	15.4667	15.0516	16.3906	17.3273
A0A087WSX0	14.076	13.0425	14.2593	14.323	14.3784	14.076	12.4427	14.0097	13.1455	13.9471	12.8329	15.561	13.5037	14.1287	13.4172	14.3784	13.9471	12.7115	10.2264	14.2593	13.6697	13.6697	13.7424	13.5889	15.0516	12.1709	14.1287	13.7424	11.7377	14.9972	14.323	13.6697	14.3784	14.431	12.8329	13.1455	13.9471	12.4427	13.9471	14.5415	14.198	14.076	14.198	12.041	10.2264	13.1455	14.5415	14.0097	13.8169
A0A087WSY6	19.2693	19.1775	19.4913	19.5527	18.7462	19.2077	19.0701	19.5527	19.4625	19.4625	19.0701	20.0665	19.2077	19.1775	19.4625	19.9856	19.6362	18.8517	19.5214	19.6362	19.6362	20.0665	19.839	19.1086	19.0701	19.4283	19.4625	19.5214	18.1485	19.58	19.0357	19.0357	19.8752	19.4283	19.0357	18.5149	19.6101	19.3331	19.1775	19.671	19.0357	19.4283	19.671	19.1775	18.5805	20.0259	19.1775	19.799	19.7333
A0A087WSZ0	17.2427	15.6919	12.7115	16.0046	15.8899	13.5037	15.6501	16.4649	17.1584	12.5821	14.4864	17.4536	18.7462	17.0079	17.1584	17.3695	16.6165	17.6854	16.6165	19.1775	18.3847	17.4935	17.0079	17.653	16.9277	13.8838	16.6875	14.1287	17.4935	16.8087	16.7703	16.3237	18.0894	13.8838	17.1208	17.1995	18.4763	15.561	17.41	17.8245	17.2427	17.1208	17.3695	17.2834	16.5771	17.0824	18.5149	13.5037	17.0824
A0A087WW87;P01614	16.0451	15.1444	12.3052	15.1012	16.1735	15.1444	14.7201	15.0516	14.4864	12.1709	15.3062	16.1735	15.5131	16.4649	15.7734	15.8553	14.5415	15.1444	15.3867	14.5415	16.2838	14.9972	16.1363	14.8881	14.3784	17.2427	16.0046	15.1855	15.2287	15.7327	15.9665	14.198	16.1735	16.4649	16.1363	14.431	15.1444	15.5131	14.4864	14.9398	15.1855	15.2287	15.3452	14.7845	15.8553	15.2287	14.2593	16.891	14.6012
A0A0A0MS15	18.2955	17.9728	18.0894	18.7134	18.5455	18.6467	18.7462	18.5805	19.2077	19.3988	18.5805	19.6362	18.0894	18.6467	17.0824	19.0701	16.8502	17.4935	19.4283	18.323	18.9626	18.6155	19.001	18.8166	17.3695	17.5343	18.9626	16.6533	19.1086	19.3988	19.1451	18.5805	19.1451	19.001	17.8523	17.7526	18.1801	18.2346	18.4406	18.7462	18.5455	19.001	18.0592	18.7462	17.1584	18.5455	19.3331	17.7927	18.9238
A0A0A0MT36	15.6919	16.5399	14.7845	15.9284	16.5771	17.2427	16.5018	16.0046	17.41	17.4935	16.2838	15.8134	13.9471	15.1444	14.2593	15.4255	14.0097	15.0516	16.245	17.4935	15.6501	16.6165	17.6196	14.6012	16.5771	15.8134	16.2086	17.0079	16.8502	16.7703	15.4667	15.5131	15.7734	16.6875	14.6012	14.9398	16.245	13.9471	15.9665	15.608	16.6875	15.3867	16.7703	17.0079	14.198	15.3062	15.561	17.0497	15.1444
A0A0A0MT89	17.3695	14.7845	15.0516	15.8899	16.2086	15.9284	15.9284	15.3062	16.1735	16.3563	15.561	16.3563	16.6165	15.561	12.1709	14.7201	12.9412	14.8352	12.2396	16.0046	16.6165	16.4269	15.8553	14.431	15.3867	13.7424	15.8134	14.0097	16.3563	15.4255	13.8838	15.6501	14.6611	13.5889	15.4255	12.1709	16.3906	15.3062	14.8352	12.041	15.561	16.3906	12.8329	15.7734	12.7115	15.6501	12.1709	16.1735	15.9665
A0A0B4J1U3	9.15228	15.4255	15.7734	15.2683	14.431	15.1012	15.1012	15.1012	15.1855	16.0895	15.4255	15.4255	9.15228	16.0895	10.2264	16.1363	18.8878	14.9972	18.2644	14.9398	16.5399	15.3452	9.15228	15.1012	15.2683	19.2693	13.7424	13.4172	15.0516	14.7201	12.3052	15.2683	16.2838	12.3052	14.8352	14.2593	15.4667	13.7424	9.15228	14.6012	14.8881	14.198	10.2264	15.0516	13.0425	14.8352	9.15228	12.1709	13.5037
A0A0B4J1U7	18.6467	18.3847	18.1485	18.6467	18.4763	18.4763	18.6155	18.1801	18.0894	18.7134	18.2346	19.2394	17.7526	18.9238	17.9728	18.7462	19.58	18.5455	18.6467	18.4131	17.5754	18.4406	18.2065	18.2644	18.4406	18.0015	18.3847	18.3539	19.9539	18.5149	18.5149	18.3847	18.3539	18.0318	17.1584	19.4283	17.0824	18.5149	18.323	17.91	19.3331	18.9238	19.58	19.0701	19.0701	17.91	18.8517	18.9626	17.7185
A0A0B4J1V0	17.88	19.3663	18.4406	18.1801	18.2644	17.653	18.4763	18.2955	18.2346	17.7927	18.2955	18.9238	18.1801	18.2346	18.8517	18.7134	17.3695	18.0015	17.88	19.0357	19.3663	18.2644	17.8523	17.41	17.7927	18.2955	17.8523	18.2644	18.1187	18.2955	18.9238	17.88	18.5149	18.8166	18.4131	17.8523	18.6155	17.7185	19.001	18.2955	18.0894	18.7134	18.1187	18.4406	17.8245	18.2955	18.7797	18.1485	18.0592
A0A0B4J1V2	14.6611	15.3867	14.8881	14.9398	15.6919	15.1855	15.3867	15.1855	14.6611	15.1855	14.7845	14.7201	15.1444	14.0097	15.3452	16.0046	13.4172	15.3452	14.6012	14.7845	15.608	15.2683	14.198	15.6919	14.6012	15.2287	14.3784	14.076	16.2838	15.1855	15.3452	14.4864	15.8899	15.8553	15.1444	14.7845	14.431	14.3784	13.7424	15.6501	14.2593	15.4255	15.4255	15.4255	14.6611	15.8134	15.4255	15.4667	15.1855
A0A0B4J1V6	21.2034	21.4434	20.8268	21.0316	21.483	20.9133	20.9133	21.0091	20.865	21.0538	20.6947	21.2528	20.2537	20.937	18.8878	20.76	21.7528	21.0756	21.2034	21.6698	21.4434	21.5382	20.9133	20.6522	20.8268	21.2734	20.8268	20.9603	21.0971	21.2284	20.9133	20.5193	22.0237	21.0756	20.3429	19.3029	20.7399	20.4318	20.78	21.4434	21.0091	21.0538	20.6947	20.9849	21.0756	20.7399	21.0538	21.2937	21.0971
A0A0B4J1X5	19.6101	20.6065	19.7672	20.0259	20.3013	20.1135	20.0665	19.9856	20.5193	20.3013	19.9125	20.5193	19.6362	20.5632	19.5214	19.9539	20.0259	20.4698	20.9849	20.3013	19.799	20.3847	19.6362	20.2537	20.6065	20.4698	19.9856	20.1575	19.9856	20.1575	20.0665	20.2537	20.3847	20.5193	19.4913	19.0701	20.0259	20.4698	20.0259	19.9856	20.3847	20.7399	19.7672	20.3847	19.799	19.8752	20.1575	20.2537	20.5193
A0A0B4J1X8	15.7734	15.5131	16.2086	15.7734	15.0516	15.8134	15.5131	15.6501	15.608	14.8881	15.8899	16.245	15.4667	15.5131	16.6875	16.3563	15.6919	15.1012	14.323	16.5771	16.9277	14.6611	16.0895	15.7734	15.561	16.7273	14.2593	16.4269	14.7201	15.7734	15.7327	16.245	15.9665	16.2838	16.5771	14.198	15.3867	15.3452	14.7201	15.4255	12.5821	15.5131	15.9284	15.6919	15.5131	15.6919	14.8881	16.0895	16.0451
A0A0B4J1Y8	15.9665	16.6875	15.9665	16.4649	15.6501	15.6919	16.1363	16.2838	15.1444	17.0079	16.1363	15.8899	16.3563	15.2287	15.3062	16.3237	14.076	15.4255	17.91	15.9284	16.5771	16.2086	15.6501	15.561	17.3273	17.3695	17.1584	13.5889	16.1735	17.653	16.8502	15.9665	12.9412	12.8329	16.0451	15.3452	15.2287	11.7377	15.561	16.3237	15.7734	16.0451	16.8502	17.4935	15.1012	15.1444	15.1012	18.2346	17.3695
A0A0B4J1Y9	18.0894	18.3539	18.2955	18.1187	18.4131	18.0894	17.939	18.3847	17.1208	18.0592	17.653	18.4131	17.3273	18.6764	18.0894	18.6467	19.001	18.2346	18.7797	18.5805	18.5455	17.91	18.2644	17.6196	17.1584	18.8517	16.8502	18.4131	17.6196	18.6155	18.2644	18.2955	17.5343	18.4763	17.91	16.7273	18.0894	17.6196	17.88	18.0592	18.323	18.2346	18.2955	18.3539	18.6467	17.41	18.2644	18.6764	19.1775
A0A0C4DH24	12.8329	14.3784	12.4427	13.7424	14.5415	13.9471	13.6697	13.7424	14.0097	12.8329	13.3332	13.1455	14.1287	13.1455	14.3784	13.8169	11.2981	13.8169	13.4172	13.4172	14.4864	14.9398	13.2386	13.3332	14.9972	14.5415	13.5037	14.323	14.3784	14.8881	14.2593	13.2386	14.1287	14.5415	13.6697	14.6611	13.5889	12.7115	12.4427	14.6611	13.4172	12.4427	14.7845	14.431	12.5821	13.7424	14.1287	15.0516	13.9471
A0A0C4DH25	19.1775	19.5214	19.799	19.8752	19.6362	19.4913	19.58	19.6362	19.5527	20.1575	19.839	19.9125	19.4625	19.6362	19.001	19.7672	19.5527	19.1451	20.0259	20.0259	19.5214	20.6065	19.9125	20.1575	19.799	20.5193	20.0665	19.1775	20.7399	19.4283	19.3663	19.1775	19.7004	19.6101	19.839	18.6467	19.799	19.0701	19.1451	19.3988	19.799	18.7797	19.6101	19.8752	18.4763	19.7004	19.3988	21.2034	19.799
A0A0C4DH31	16.1735	15.608	16.5399	16.6165	17.1995	17.0824	17.4536	16.0451	17.0079	16.6875	17.1584	17.0079	17.0824	17.8245	15.6501	16.3906	14.7201	16.2086	15.7327	15.2287	18.4131	15.9665	17.0497	17.1584	17.0824	16.9678	17.6854	17.7185	16.1363	17.1208	15.8553	17.5754	16.3906	17.939	17.3695	17.2427	17.1584	17.3695	17.4536	17.4536	16.4649	17.939	17.0824	16.9678	14.3784	17.4536	15.8553	17.7185	15.8134
A0A0C4DH34	18.4763	18.2065	18.0015	18.3847	18.1801	18.0592	18.323	17.7526	17.1995	18.7462	18.7797	18.5805	18.7134	18.3847	18.2644	18.2346	17.8523	17.88	19.0357	18.7462	17.8245	18.7797	18.1801	18.8517	18.6467	18.6764	18.6155	18.0015	18.8878	18.1187	18.0318	17.7526	17.91	16.3237	18.4406	17.8245	18.7462	17.8523	17.653	18.3539	17.6854	18.1187	17.5343	18.6155	17.4935	18.8166	19.2693	18.4406	18.8517
A0A0C4DH35	18.3847	18.6764	18.5805	18.4131	18.5805	18.1485	18.2346	18.4763	18.4131	18.3847	18.323	19.3029	18.3847	18.6155	17.8523	18.4763	18.1187	18.7797	18.4763	18.5149	18.1801	18.8166	18.8166	18.5805	18.8878	19.2077	18.1187	16.3563	18.1801	18.5805	18.9626	18.2065	18.4763	18.7797	17.7185	18.2065	18.5149	18.4763	18.0318	18.9626	19.2693	18.5805	18.5455	18.6467	17.7927	18.7134	17.939	19.1775	18.0318
A0A0C4DH36	17.5343	18.5149	17.4935	17.3695	17.4536	16.3563	17.5754	17.3273	17.6854	16.3906	17.3273	17.5343	16.5399	17.4536	16.6165	17.88	17.5343	17.8245	18.0015	17.2834	17.4536	18.1187	17.2427	17.7927	17.2834	17.6854	17.1208	17.4935	17.9728	18.2065	16.0046	17.6196	17.8523	17.41	17.1995	17.4536	17.939	17.5343	17.0497	16.7703	17.1995	16.9678	17.0497	17.0824	17.5754	17.2427	16.8087	17.2834	18.1485
A0A0C4DH38	19.7672	19.4913	19.2693	19.3029	19.9539	19.3029	19.6362	19.4625	20.3429	19.1451	19.6101	20.2537	19.0701	20.1135	19.7333	20.2024	19.1086	19.6362	20.4698	19.3029	19.9539	19.7004	19.58	19.1451	19.1451	19.671	20.1575	18.8517	18.9238	19.9856	19.7004	19.6101	19.799	19.7333	19.3988	20.2537	19.6362	19.7333	19.3988	18.8878	18.8878	19.7672	20.3013	18.0592	18.9626	19.4283	18.5805	19.5527	19.3029
A0A0C4DH43	20.6522	13.4172	13.7424	18.323	18.3847	18.5455	18.2955	18.2644	19.1775	13.5889	18.1801	18.2346	19.2394	18.3539	20.2024	19.7333	12.5821	19.1775	19.7672	18.4763	18.4763	19.3331	18.8517	19.4625	14.6611	13.5037	20.3429	17.653	18.5455	19.6101	13.3332	19.3988	19.3331	13.0425	14.9972	13.7424	19.58	17.939	19.671	18.4131	19.5527	14.6012	12.4427	20.1135	19.1086	18.5149	15.2683	19.9125	18.2955
A0A0C4DH55	21.5382	21.5774	21.1479	21.7972	21.2734	21.5203	21.2034	21.601	21.7528	22.1267	21.5579	22.0541	21.2528	21.7142	21.2034	22.1024	21.2528	21.2734	22.2039	21.8189	21.915	22.3692	21.9412	21.2937	20.6522	21.8645	21.6698	21.6243	21.7337	21.7142	21.3466	21.4637	21.8403	21.9412	21.2284	20.4698	21.8403	21.4229	21.2034	22.2249	21.6243	21.0538	21.9412	21.2734	20.5632	21.8403	21.0538	22.8668	21.7337
A0A0C4DH67	20.5193	20.2024	19.8752	20.3013	20.3429	19.799	20.3847	20.1135	19.58	19.9539	20.2024	20.3013	20.865	20.3847	19.9125	21.0971	19.3029	19.9856	20.3013	20.4698	21.2937	19.58	19.8752	19.9856	19.3988	17.7526	20.6065	18.5455	20.3013	20.3847	19.9539	20.2024	19.6362	20.5632	20.1135	20.0259	20.5632	20.2537	20.2537	19.7004	19.9125	20.1135	20.5632	20.4698	19.58	20.2537	20.8268	19.2693	20.5632
A0A0C4DH73;P01611	11.2981	11.043	14.431	14.1287	11.043	14.0097	10.2264	14.1287	14.6012	14.6012	12.4427	14.9398	15.608	14.4864	13.8838	14.6012	12.8329	13.4172	17.1995	14.6611	14.1287	14.6012	16.0046	10.7142	13.5037	12.4427	15.7327	12.3052	13.4172	14.9398	12.4427	14.7201	13.3332	11.5551	11.8887	16.4649	14.0097	10.2264	12.8329	13.8169	13.8169	11.8887	15.1855	11.7377	10.7142	14.4864	15.3867	14.1287	14.9398
A0A0G2JS06	12.3052	13.1455	14.5415	14.0097	12.041	12.8329	13.5889	13.2386	12.4427	13.2386	13.6697	15.2287	12.4427	13.2866	12.8329	13.6697	12.3052	12.4427	12.8329	13.7424	13.3332	13.5889	14.0097	13.1455	13.9471	12.3052	12.4427	14.7845	11.5551	13.8838	14.8352	12.8329	13.8169	15.2287	12.5821	11.5551	14.323	13.3332	13.1455	13.5889	13.0425	14.323	14.4864	14.9398	12.8329	11.8887	14.3784	13.2386	14.1287
A0A0J9YX35	18.7134	18.8517	17.0497	18.5455	19.1451	18.6764	18.7134	18.5455	18.4406	18.0894	18.8517	19.1775	18.5455	18.0015	17.7185	18.6764	18.0894	18.8166	18.8878	18.8878	19.1775	19.3988	18.2346	18.2065	18.4763	18.2065	18.3539	19.4283	18.7462	18.8166	19.1086	18.9626	18.8166	18.9238	17.6196	18.0894	19.001	18.8878	19.0701	18.9238	18.4763	19.2077	19.2077	18.4763	18.2346	17.8523	18.6155	18.7797	18.9626
A0A0J9YXX1	19.4913	18.5455	18.9626	19.2394	20.0259	19.3331	19.4625	19.2077	19.7672	19.3663	19.3331	20.2024	18.8517	19.6101	19.0701	20.0665	17.939	19.0357	20.4318	19.1451	20.4698	19.7333	18.7134	18.8878	18.6155	19.3988	19.4913	19.9856	19.0701	19.8752	19.839	19.4625	20.3429	20.0665	18.7462	19.799	19.7672	19.8752	19.9856	20.3847	19.2394	19.671	20.2537	19.7672	17.9728	18.9626	19.0357	17.7526	19.1451
A0M8Q6	25.4922	26.1202	25.618	25.956	26.2676	25.8491	25.8491	25.8491	26.2676	25.956	25.8491	25.7337	25.618	26.1202	25.4922	26.2676	26.2676	25.956	25.956	25.8491	25.956	25.7337	25.956	26.1202	25.7337	24.8023	26.2676	25.7337	25.4922	25.7337	25.2333	25.7337	25.956	25.8491	25.2333	25.7337	25.618	25.7337	25.8491	25.618	25.7337	25.618	25.956	25.8491	25.4922	25.7337	25.7337	24.8023	25.956
B9A064	25.956	26.1202	26.8668	26.2676	25.7337	26.2676	26.2676	26.2676	25.7337	26.8668	26.2676	25.956	26.2676	25.7337	25.2333	25.956	25.7337	26.2676	26.8668	26.2676	26.2676	25.956	25.4922	25.7337	25.956	25.7337	25.956	24.67	26.1202	26.2676	25.7337	26.2676	25.618	26.2676	26.2676	25.956	26.2676	26.1202	26.8668	26.1202	26.2676	25.618	26.8668	26.2676	26.2676	26.5981	26.2676	25.4922	26.2676
O00187	15.6501	15.1012	16.4649	15.1855	15.561	15.3867	15.4667	15.3452	15.8553	15.3867	15.3452	13.5037	16.0046	15.0516	14.9398	16.0895	15.608	15.7734	14.6611	15.8134	15.2287	15.8134	15.608	15.7327	15.9665	16.2086	15.6919	16.0046	15.1855	15.6919	13.5037	15.9284	15.561	15.0516	15.8134	16.0046	15.561	14.7845	15.7327	15.2287	16.0046	15.1444	15.9665	15.4667	16.1735	16.0046	15.6919	15.8899	15.2683
O14791	19.1086	19.3029	19.4625	19.6101	18.9238	19.001	19.4283	19.3663	18.7134	19.4283	19.5214	18.7462	19.7004	19.58	19.4283	18.9626	19.6101	19.799	19.001	19.5214	19.9125	18.8878	19.7004	19.2077	19.5527	19.3331	19.2077	20.4698	20.0259	19.2077	19.7333	19.5527	19.4913	19.3988	19.0701	20.0665	19.9856	19.2693	19.4283	19.001	19.839	19.799	18.7797	19.4913	19.5527	19.1451	19.4283	19.4913	19.2394
O43866	20.2537	20.78	21.4637	20.865	20.78	20.4698	20.5193	20.78	19.0357	20.6065	20.78	20.1135	19.7672	20.8268	20.6065	21.2734	19.7672	19.9539	20.6947	20.6065	20.2024	20.0259	20.1135	20.3013	20.865	19.7004	19.671	21.3811	20.1575	21.3811	20.4698	19.9856	20.7175	20.78	18.9238	19.9125	20.2537	19.6101	21.601	20.846	20.5193	20.5193	21.1227	21.0756	19.5214	21.0538	20.8268	19.9539	21.483
O75460	16.5771	16.6165	17.41	17.0079	16.8087	16.7703	17.0079	16.9277	15.6501	17.7526	17.2427	16.4649	16.6875	17.2427	17.2834	15.9665	14.1287	16.5771	16.7273	15.8899	16.8087	16.7273	17.3695	17.3273	17.1995	14.8352	16.8087	15.1444	15.9665	17.0824	17.41	17.1995	17.1208	17.0079	17.2834	17.0824	16.891	17.5754	17.1208	17.2834	16.891	17.4935	16.5771	16.1363	17.0824	17.3273	17.41	14.4864	16.4649
O75636	18.4406	17.7185	18.5149	17.7526	18.1485	18.2955	18.1187	18.0318	18.0592	18.0015	17.91	17.5754	19.0357	18.2644	18.4131	18.2955	17.9728	18.3847	18.0318	18.6155	17.1208	18.0015	18.7797	18.7462	18.0592	17.1584	18.4131	18.0894	17.8245	18.0015	18.3847	18.9238	18.0318	17.3273	18.6467	18.8517	18.5455	18.2065	18.3539	18.0015	19.3663	18.4763	17.7185	18.8878	18.6764	18.1187	18.1485	18.0015	17.7526
O75882	18.2346	17.88	18.3847	17.8245	17.8523	18.2644	17.5343	17.7185	18.0318	17.8245	17.7526	17.6854	18.2065	17.91	18.323	17.6196	18.2065	18.1187	18.0592	17.5343	17.41	17.939	17.939	17.8245	17.939	18.4763	17.7526	18.6155	17.88	17.7526	17.7185	17.8523	17.5754	17.91	17.939	18.0592	17.88	18.1187	17.9728	17.8523	18.1187	17.9728	17.7526	17.7185	18.2955	18.0318	17.653	18.2065	17.6854
O95445	19.671	20.0259	20.2024	19.7672	19.9125	20.0665	19.839	19.839	20.1135	19.5214	19.799	19.3988	19.9539	19.4283	19.9856	19.7004	20.6947	20.1575	19.1086	19.58	18.0318	19.9125	19.3988	19.3331	19.3663	20.1135	19.6101	20.3429	20.4318	19.3331	18.6764	19.9125	19.5527	19.3029	20.1575	19.3331	19.4913	19.3663	19.7004	19.0701	19.6362	19.1775	19.5214	19.6362	20.2024	20.0665	19.58	20.1575	20.1135
P00450	23.1505	23.5456	23.5456	23.6312	23.6312	23.6923	23.7509	23.6312	23.5456	23.4442	23.589	23.5456	23.3623	23.0889	23.9219	23.6312	24.2811	23.6312	23.5456	23.6923	24.3681	23.4442	23.9219	23.3623	23.7509	23.3623	23.6923	23.6923	23.8043	23.322	22.7753	23.322	23.6312	23.6312	23.589	24.8023	24.0488	23.2087	23.7509	23.4958	23.4442	23.12	23.322	23.5456	24.1763	23.7509	23.7509	23.5456	23.245
P00734	21.3811	21.4434	21.5774	21.7972	21.483	21.5203	21.5021	21.4434	21.5021	21.5021	21.7752	20.9603	21.4434	21.5579	22.0541	21.7752	21.4229	21.4637	20.9849	21.4637	21.4434	21.5382	21.4637	21.915	21.7337	21.4229	21.4229	21.5021	21.601	21.601	21.7752	21.5579	21.7528	21.5021	21.483	21.7752	21.6922	21.7972	22.1775	21.601	21.6243	21.5579	21.7528	21.5774	22.2039	21.6922	21.8645	20.8268	21.6472
P00738	23.9219	23.4038	24.2811	23.8557	23.322	23.8557	23.8557	23.9219	22.7437	24.4137	24.1098	23.9219	23.3623	24.2811	24.5397	22.8982	24.9948	23.0367	24.0488	23.2087	23.6923	23.7509	24.5397	23.7509	23.9851	22.8347	23.8557	24.8023	22.7437	24.4137	23.9219	24.3211	24.2399	24.2811	23.9851	23.8557	23.7509	23.7509	23.9219	24.3681	24.1763	23.6923	23.4958	22.4443	24.1763	24.3681	23.9851	24.4137	23.8557
P00739	20.3013	19.7672	20.78	20.2537	19.3663	19.1451	20.2024	20.2024	19.6362	19.6101	20.4318	19.4625	20.8268	20.3013	20.5193	19.9125	21.0091	20.9133	19.58	20.5193	20.76	20.4698	20.9603	19.799	20.1575	20.1575	20.1135	20.6065	20.3847	19.9539	20.6065	20.78	20.5193	20.4318	19.6101	20.6065	20.4698	20.1575	20.6065	19.5214	20.6065	20.6522	19.839	20.4318	20.8268	20.3847	20.1135	19.7004	20.846
P00740	17.7927	17.3695	17.7927	17.4536	17.653	17.5343	17.2834	17.5343	17.653	17.88	17.6196	17.41	17.8245	17.5754	17.91	17.4536	18.0592	17.653	17.7927	17.6196	17.2427	17.7526	17.9728	17.7526	17.7526	18.0894	17.6196	17.6196	17.3273	17.939	17.3273	17.3273	17.3695	17.7185	17.7526	18.2346	17.6854	17.7927	17.5754	18.1485	17.8245	17.1584	16.9678	17.5343	17.88	17.5343	17.5343	17.5754	17.1584
P00742	18.3539	17.939	18.8517	18.4406	18.4406	18.1801	18.3539	18.4406	18.5149	18.4763	18.5149	18.0015	18.9238	18.8166	18.6467	18.1187	18.9238	18.4131	17.7526	18.2065	18.1485	18.2065	18.3539	18.4406	18.5455	18.9626	18.1485	18.5149	18.2065	18.4131	18.2346	18.6764	18.4406	18.2955	18.8878	18.9626	18.3847	18.5805	18.4131	18.1801	18.6764	18.3539	18.2065	18.8166	18.3539	18.4406	18.4763	18.4131	18.323
P00746	17.2834	16.9277	17.6854	16.6875	16.4649	16.5771	16.5399	16.891	15.8899	16.5018	16.9277	16.9678	16.1363	16.5771	16.9277	16.5399	17.0824	17.2834	17.1208	16.6165	16.1735	17.3695	16.245	16.6533	16.5399	17.1208	17.41	15.2683	16.5399	16.8502	16.891	16.9277	16.5018	15.7327	16.8502	15.7327	16.0046	17.3273	16.1363	16.9277	16.9277	16.4269	17.3273	15.8134	17.8523	17.0497	16.5018	16.6533	16.891
P00747	21.915	21.7972	22.2457	21.915	21.8884	22.0784	21.9412	21.9412	22.0237	22.4178	21.9926	22.0541	21.7528	22.1775	22.3908	22.4693	22.4693	21.9926	21.8403	22.0541	22.1024	21.9671	22.2039	21.8189	22.2737	22.4939	22.0784	22.0784	22.1507	22.1775	21.483	22.2457	22.2249	22.3245	22.0237	22.3245	22.5675	21.7972	22.2737	22.2249	22.2249	21.4229	22.5172	21.7752	21.8189	22.1024	21.601	22.0784	21.9412
P00748	19.9856	19.3331	19.6362	19.6362	19.5527	19.671	19.7333	19.799	19.7333	19.9856	19.671	19.6101	20.1135	18.4131	20.3013	20.3847	20.6065	19.8752	19.799	20.1135	19.7333	19.9856	19.5214	19.6101	20.2024	19.799	18.5455	19.9125	19.7333	19.9125	18.2065	20.0665	19.2077	18.9626	19.7004	20.1575	20.2024	19.799	20.1135	19.3663	19.8752	18.1801	19.9539	19.7333	19.6101	19.9539	19.4913	18.1801	19.9856
P00751	22.3908	22.5172	22.4443	22.3908	22.3908	22.8053	22.3908	22.6529	22.8668	22.8982	22.4693	22.5172	22.2249	22.3013	22.7753	22.4693	22.6825	22.7437	22.6825	22.8982	22.5945	22.6825	23.0032	22.4443	23.0032	22.3013	22.5945	22.9339	22.1507	22.4443	21.8645	22.1267	22.8668	22.7115	22.4443	23.0032	22.5675	22.3245	22.7437	22.8347	22.5401	21.915	22.624	22.3245	22.4693	22.5401	22.9339	22.4939	22.3692
P01008	21.3811	21.5774	21.3639	21.2734	21.1759	21.0538	21.6243	21.2284	21.4229	21.2034	21.5579	20.78	21.6472	21.2034	21.2034	21.6472	22.1775	21.7972	20.5193	21.1479	21.2937	21.2034	21.0971	21.6922	21.3204	21.4229	21.0091	21.6243	21.8645	21.0971	21.483	21.5579	21.6243	21.0756	21.8403	20.9133	21.1479	22.0541	22.0541	20.4698	20.8268	21.5579	21.4229	21.2734	22.3473	21.2034	20.8268	20.6065	21.3811
P01009	22.4939	22.7437	22.0541	22.8982	22.7115	22.5675	22.9339	22.6529	22.0237	22.8982	22.5945	22.2737	22.5675	22.0541	22.3013	22.6825	22.5401	22.7437	21.7337	22.2039	22.9688	22.3692	22.5401	23.2087	22.2737	22.7115	22.0784	23.0889	23.6312	22.5945	22.624	22.3692	23.0889	23.0367	22.4443	22.5675	23.0032	23.589	23.063	22.8347	22.2249	22.5675	22.5172	22.8982	23.6312	22.9688	22.9339	22.5675	22.2457
P01011	23.3623	23.4038	23.5456	23.6312	23.322	23.2805	23.4442	23.6312	23.8043	23.5456	23.589	23.3623	23.063	23.4038	23.9219	23.4958	23.9851	23.9219	23.5456	23.322	23.063	23.4442	23.7509	23.0889	23.2087	23.6312	23.4442	23.4958	23.0367	23.1505	22.8668	23.6923	23.2087	23.3623	23.3623	24.4137	22.7115	22.8982	23.3623	23.2087	23.063	23.12	23.6312	23.0367	23.245	23.6312	23.5456	23.322	23.245
P01019	20.937	22.1024	21.8884	21.6698	21.2734	21.7528	21.6243	21.601	21.2528	22.2737	21.4434	20.4698	21.7528	20.937	21.4637	21.483	21.4229	21.601	20.7399	21.7528	22.8347	21.4229	21.7142	21.5382	21.601	21.4229	21.2034	21.5021	22.8347	21.3811	21.3466	21.4637	20.7175	21.7752	22.0237	23.245	22.8982	21.7972	21.5203	21.1227	21.4021	21.0538	21.6472	21.5774	21.8189	21.5021	21.4021	21.0538	21.0971
P01023	24.9017	25.3685	25.618	24.9948	24.7377	24.8023	24.9017	24.8023	24.9948	24.7377	24.8023	24.3681	23.7509	23.7509	24.9948	24.5397	25.2333	24.9948	25.2333	24.2399	25.2333	24.1763	24.4137	24.4137	24.7377	24.4781	25.4922	25.2333	25.119	23.6923	24.1763	24.9948	24.8023	25.2333	25.4922	25.4922	25.2333	26.1202	24.9948	23.8557	23.8557	24.2811	25.2333	24.67	24.9948	24.9017	24.8023	25.8491	24.6063
P01024	24.67	24.4137	24.8023	24.5397	24.2811	24.4137	24.2811	24.67	24.4137	24.4137	24.6063	24.3681	24.7377	24.6063	24.67	24.2399	24.8023	24.67	24.4137	24.67	24.2399	24.67	24.8023	24.1763	24.7377	24.67	24.2811	24.3681	24.3211	24.8023	24.1763	24.7377	24.6063	24.4137	24.5397	25.119	24.67	24.3211	24.3211	24.8023	24.8023	24.0488	24.2811	23.9219	24.67	24.3681	24.6063	24.5397	24.1763
P01031	19.9539	20.4318	19.839	20.1135	19.9856	20.2024	20.0259	20.0259	20.6065	20.2024	20.0665	19.58	20.5632	19.839	19.7672	20.1575	20.2024	20.2537	19.9856	19.7333	19.7672	20.2537	19.7333	20.3429	19.9125	19.4913	19.9539	20.5632	19.9125	20.1135	19.799	19.9539	19.9539	20.1135	20.2024	20.3429	19.8752	20.3429	20.1575	20.2024	20.1135	19.8752	19.9125	20.0665	20.2537	20.1575	19.9539	20.3847	20.0259
P01042	21.2034	21.2734	21.4637	21.1479	20.8268	21.0971	21.2034	21.3466	21.3639	21.3811	21.3204	21.0971	21.4434	21.0756	21.5774	21.2734	22.0541	21.3811	21.483	21.4637	21.5774	21.5382	21.6243	21.0538	21.5021	21.2034	21.2937	21.2734	21.0971	21.601	21.0971	21.2034	20.865	21.0091	21.1227	22.0784	21.7528	21.2937	21.3811	20.937	21.1759	20.4698	21.2034	20.9849	21.3466	21.2034	21.0538	21.3639	21.3811
P01344	15.8899	16.1735	16.7273	15.8134	16.3237	16.5399	15.9665	15.8553	16.0895	16.1363	15.9665	15.6501	16.0895	16.2086	16.6533	16.4649	17.0079	16.245	14.7201	16.245	16.2086	16.245	16.4269	16.0451	16.891	15.6501	15.3062	16.2086	15.6501	16.0451	15.6501	16.0451	15.8134	16.7273	16.245	16.2086	16.3237	16.2838	16.245	15.7327	15.6501	15.1012	16.0451	15.561	16.3563	16.0451	15.7327	15.3062	16.0895
P01591	21.2034	21.2734	21.3639	21.2734	22.0541	21.1759	21.2034	21.2284	19.7004	21.0538	21.4434	21.3811	20.78	21.3204	21.0756	21.2734	20.2537	20.78	21.2034	20.937	20.5632	20.8268	21.2734	20.9133	21.601	21.0316	20.4318	21.915	20.9133	21.8884	21.3466	20.5632	21.2284	21.7752	19.5527	19.8752	20.78	20.6065	21.3811	21.1227	21.0091	21.3204	21.4229	21.2734	19.9856	21.5021	21.5382	20.9133	21.6472
P01593;P01594	21.3811	20.1575	20.4318	21.5203	21.3811	21.915	21.6243	20.6522	21.2528	20.6947	21.0756	22.9339	22.3245	21.5579	20.7399	21.915	20.7399	20.865	21.483	20.78	21.915	19.839	22.0541	19.4913	20.78	19.9856	21.4229	19.2394	22.1507	20.9603	19.6101	21.9671	21.4434	19.9856	20.6947	20.865	21.4637	19.9125	20.5193	20.3013	21.4021	20.846	20.846	20.7399	20.3429	21.3639	21.7142	19.5214	20.3013
P01597;P04432	20.2024	20.865	20.1575	20.7399	20.4698	19.8752	20.78	20.5193	19.9539	20.3847	20.7399	21.0971	20.3847	20.8268	20.2537	20.76	19.8752	20.1135	20.6522	20.2537	21.0971	20.6947	20.4318	20.6065	20.0665	20.865	21.2034	19.3029	19.8752	20.4698	20.3847	20.3847	20.2024	20.3013	20.5632	21.0538	21.0091	20.0665	20.2024	20.2537	20.0259	20.3429	20.78	20.2024	19.671	20.4698	20.3847	20.3429	20.6947
P01599	19.1451	19.4283	19.0701	19.2077	19.1086	18.8517	18.8166	19.1086	18.5805	18.9238	18.7134	19.799	17.8523	19.7333	19.3331	19.0357	17.8245	19.3331	19.2693	19.2394	19.3988	19.5214	18.6764	18.6764	19.6101	19.58	19.0357	18.6467	19.3331	18.7462	19.001	19.2394	18.7462	19.1451	19.2077	17.5343	19.1451	19.6362	18.5149	19.3029	18.9238	18.8878	19.0357	19.5214	17.7526	19.2394	19.1086	19.7672	19.2693
P01601	16.2838	16.891	15.8134	15.8553	16.8502	15.7327	16.3906	15.9284	15.3867	15.7734	16.245	17.8245	15.7327	15.6919	15.4255	17.8523	15.7327	16.9678	15.8899	15.4667	15.8553	16.2838	14.7845	16.0046	15.1855	16.4269	16.3563	15.8553	15.7327	16.2838	16.9678	15.8134	16.6165	16.6165	15.4667	15.1855	16.1735	16.891	16.0046	17.0497	15.9665	16.245	16.5018	17.1995	14.9972	15.7327	16.5399	13.8838	16.3906
P01602	20.4318	20.5193	20.4698	20.4698	20.0665	20.0259	20.3013	20.4318	20.4698	20.2537	20.1135	21.5203	20.3429	20.6065	20.8268	20.8894	19.4625	20.2024	21.6472	20.6522	21.7972	21.0538	20.6522	20.6947	20.3847	18.2346	20.4698	20.7399	20.5193	20.6522	20.6522	20.4318	20.865	19.8752	20.3847	20.1135	20.5193	19.9539	20.6947	20.78	20.4318	20.6065	20.9849	20.5632	19.6362	20.6065	22.0237	17.4536	20.6522
P01619	23.1505	23.6923	22.8982	23.6312	23.1799	23.5456	23.3623	23.1505	23.0032	23.1799	23.2805	23.9219	23.063	23.5456	22.7115	23.7509	22.0541	23.12	24.2399	23.9219	23.1799	23.7509	23.4038	23.5456	23.0032	23.1799	23.245	23.6923	23.2087	24.0488	23.4958	22.8982	23.4442	24.0488	23.8043	23.0032	23.1799	23.063	23.063	23.4958	23.1505	23.0032	24.4137	23.2087	23.4038	23.322	22.9339	22.7115	23.9851
P01699	15.4255	15.8134	15.8553	14.7845	14.9398	15.0516	14.8881	14.7201	15.561	15.3062	14.9972	15.7734	15.1855	15.8553	15.1444	16.7273	15.1855	13.8838	15.6501	15.561	15.9665	14.4864	15.3062	14.323	15.608	15.608	15.3452	15.7734	13.6697	15.4667	15.3062	15.3867	15.3062	15.5131	15.3062	14.8881	14.6611	15.1444	15.3867	15.0516	14.7201	13.5037	15.608	15.3867	12.9412	14.9398	15.608	15.3867	14.4864
P01700	21.4637	21.2734	20.6065	20.9133	21.0091	21.1759	20.8268	21.0091	21.3639	21.3811	21.0756	21.5203	20.3013	21.4229	20.3847	20.76	20.937	20.9603	22.0237	21.3466	21.2937	18.5455	21.2734	20.4698	21.1479	21.0316	21.4229	21.0538	20.2024	21.0971	20.8268	21.0316	21.4434	21.601	20.9133	20.3847	21.0538	20.8268	20.865	21.3466	21.6243	21.0538	21.6472	21.0756	19.3331	20.5632	20.3429	21.601	20.4698
P01701	18.0592	17.5754	16.1131	17.5754	16.1363	17.7526	17.0497	17.0497	16.7703	17.6854	17.1995	18.2065	16.4269	17.8523	17.5754	17.9728	17.5754	16.3563	18.6764	17.2427	17.9728	17.653	16.3237	15.9284	17.0079	14.6012	17.8245	17.3695	17.0079	17.4935	16.3237	17.5343	16.3237	15.9665	17.2427	16.5018	15.8553	17.0079	16.4269	17.5754	16.8087	16.4649	16.6533	16.3563	15.2683	17.1584	17.8523	19.2394	17.4536
P01703	17.1995	18.0592	18.6155	17.6196	17.3273	16.891	17.41	17.5754	17.2834	17.41	17.5754	18.0318	16.245	17.3273	16.5771	17.8245	17.653	16.7703	17.653	17.6854	18.2346	17.7927	17.3273	16.891	17.5754	18.323	17.4536	18.2346	16.6533	16.9277	17.2834	17.4935	17.653	17.6854	17.0497	17.1584	17.0497	16.6533	17.6854	11.2981	16.3237	17.653	18.4763	16.8502	14.8352	17.7927	16.9678	18.1187	16.8087
P01705	10.2264	12.7115	13.8838	12.7115	13.2386	11.043	12.3052	13.0425	12.9412	11.8887	13.2386	13.8169	10.7142	13.0425	11.2981	14.198	10.7142	11.5551	11.8887	13.3332	12.041	11.8887	13.0425	10.2264	11.8887	11.2981	12.041	14.5415	10.7142	13.4172	11.043	11.5551	12.041	13.1455	12.3052	11.7377	11.8887	13.4172	13.0425	13.2386	12.3052	10.7142	13.4172	12.4427	12.1709	12.041	11.7377	12.9412	13.3332
P01706	17.1584	17.4935	16.8087	17.653	16.6875	16.9277	17.0824	16.1363	16.2838	16.245	16.8087	17.8523	17.1208	17.0824	17.41	18.0015	15.9665	16.6533	17.3273	16.9678	18.5805	17.5754	17.7927	17.0824	15.7327	17.88	16.4269	18.0592	16.3237	17.5754	16.4269	17.0079	17.4935	17.653	15.9284	17.4935	16.6875	16.8087	17.7526	16.5771	17.0824	17.3273	17.41	17.5754	15.4667	16.4269	17.9728	17.2427	16.5771
P01709	16.7273	18.1801	16.1735	16.8502	16.9678	15.7734	16.8087	16.5771	15.7734	15.561	16.891	17.2834	16.4649	17.1584	16.8502	16.245	17.3273	16.4649	16.891	16.8087	16.891	17.1208	16.8087	17.2427	16.6875	17.4536	16.3906	17.4536	16.4649	16.9678	17.653	16.8502	17.1584	17.4935	14.9398	17.0079	17.4536	16.9277	16.6165	16.4649	16.2838	17.2427	17.653	16.891	15.7734	16.8087	17.4935	17.1995	16.6875
P01714	18.7462	18.8166	18.7797	18.7462	18.7797	18.7462	18.6764	18.7797	19.3663	19.5527	18.7462	19.2693	18.4406	19.2394	18.7462	18.9238	17.2427	18.1801	21.2034	19.2077	17.8523	19.2077	18.1485	18.9626	19.2394	17.7185	19.2394	19.8752	18.323	19.671	18.8517	18.4406	18.2955	18.2065	17.653	18.1485	18.2644	19.001	18.4763	18.5149	18.8517	18.6155	17.939	18.5805	19.0357	19.3331	18.1187	18.4763	19.001
P01717	18.323	17.7526	17.1995	17.939	17.6196	18.3539	18.2065	18.1485	18.5455	17.0824	18.5455	18.2955	17.6196	17.939	17.7927	17.2834	17.1208	17.1584	17.3695	17.939	18.0015	18.5149	18.0592	18.1187	18.2644	17.8523	18.0318	18.1485	18.0015	18.1485	18.4763	18.323	18.1801	18.7134	18.3539	19.001	17.4935	18.0015	17.3695	17.7185	16.7703	18.2644	18.8878	18.0015	18.2065	17.653	17.1208	17.6196	18.2644
P01718	13.5037	11.8887	11.8887	12.3052	12.8329	14.4864	12.8329	12.3052	13.0425	13.8169	13.5889	13.2386	13.8838	13.2866	11.043	13.5889	13.0425	9.15228	12.041	11.8887	12.4427	12.3052	13.3332	13.2386	13.0425	11.8887	11.043	14.6012	12.1709	12.7115	14.0097	11.7377	13.5889	14.7845	12.1709	9.15228	11.043	12.9412	12.7115	13.5037	13.1455	12.9412	14.431	13.7424	11.8887	9.15228	13.0425	13.4172	14.198
P01721	17.4935	17.5343	17.3695	17.0497	17.3695	17.4536	17.4935	17.2427	17.5343	17.0497	17.4935	16.8087	16.8087	17.7526	17.8245	17.7185	16.4269	17.41	17.6196	17.88	17.939	17.2834	17.7526	17.3695	17.5343	15.561	17.5343	16.5018	17.5754	17.3273	18.1187	17.0824	18.2065	18.6467	17.4536	16.8502	16.8502	17.0824	17.5343	16.8087	16.7273	17.5343	18.3847	17.2427	16.6533	18.0015	18.0592	16.9277	16.9277
P01742	19.7004	19.2077	19.2394	19.671	19.4913	19.3988	19.2394	19.4283	20.2024	19.7004	19.7333	20.6947	18.8166	19.9856	19.3029	19.6362	18.7462	19.3988	18.8166	19.4625	20.3429	19.6362	19.9856	19.5214	18.7462	20.3429	19.839	19.58	19.3029	20.0665	19.2077	19.4913	19.7672	20.3429	19.1775	19.7004	19.5527	19.7004	19.3331	19.4283	19.3029	19.1086	19.7004	19.5527	18.5149	19.1086	18.7462	20.4698	18.6155
P01743	15.0516	15.8553	15.5131	15.2287	15.3867	14.198	15.6919	15.608	14.9398	14.323	15.7734	14.9972	14.8881	15.8134	14.6012	14.8352	14.8881	15.1855	15.608	16.3563	16.3906	15.2287	15.1855	15.4667	15.1012	14.8881	14.9398	15.608	13.8169	15.9284	15.0516	15.7327	14.431	15.4667	15.2683	16.3906	14.7845	14.4864	15.6919	15.1855	14.431	13.2386	15.561	15.2683	13.8169	14.7201	14.9398	14.7201	15.4667
P01766	17.0079	16.7273	16.8502	16.8087	15.8553	16.8087	16.6875	16.8087	16.6533	16.4269	16.9678	17.7927	16.5771	16.6875	16.4649	16.7703	15.8553	16.3906	16.9678	17.1208	17.0497	16.7703	16.9678	16.6165	18.1801	17.4935	16.6165	15.6501	16.0451	16.6875	16.7273	16.3906	16.4649	17.4536	16.5018	15.608	16.5771	16.3237	16.7273	17.1584	17.2834	15.8134	16.6165	16.5018	16.891	16.5018	16.0895	17.5343	17.2834
P01768;P0DP03	22.3908	22.5172	22.3692	22.0784	22.2249	21.7528	22.0237	22.1267	22.3013	21.9412	22.1507	22.7437	21.8645	22.1775	21.7337	22.4693	21.4229	22.1507	22.2039	22.5172	22.7437	22.6825	22.2039	22.0237	22.3908	22.0237	21.8645	22.4693	22.1507	22.3692	22.2039	22.1267	21.915	22.8668	21.5774	21.483	22.3908	21.915	22.1775	21.8189	22.1024	22.3013	22.624	22.1507	20.9603	21.6922	22.1507	22.0784	22.4939
P01780	23.589	23.6923	23.2087	23.1505	23.063	22.8053	23.1505	22.8982	23.4442	23.1799	23.0889	24.2399	22.6825	23.2805	23.12	23.4958	22.4693	22.9688	23.0367	23.4958	23.322	23.2087	22.8053	23.0889	23.0032	23.1799	23.0032	22.8347	22.7437	22.9339	23.1799	22.624	23.2087	23.3623	22.8668	22.2249	23.1799	22.5945	22.7437	22.7115	23.322	23.322	23.322	23.6312	22.3473	23.12	23.1505	23.322	23.4442
P01782	18.5805	18.2346	17.8245	18.2065	17.6854	17.939	17.7526	17.8245	17.7185	17.5343	18.0015	18.8517	17.7927	17.2834	18.0318	18.0592	17.91	18.0318	16.5771	18.3539	18.8166	18.1801	18.6155	18.1801	18.5805	18.0318	17.7927	17.939	17.41	17.41	18.1485	17.939	18.2644	18.5805	18.0592	16.5771	18.4406	17.2834	16.9277	17.4935	17.3273	18.0015	18.1485	18.2346	18.0318	18.6764	17.88	18.0894	18.4763
P01817	11.5551	15.2287	13.4172	14.5415	15.1012	14.5415	15.561	14.6012	15.7327	14.6611	14.9398	12.8329	14.7845	15.6501	14.8352	15.3452	11.7377	14.7201	14.4864	15.2683	15.8134	12.5821	14.076	16.0895	14.323	12.5821	15.1855	12.9412	16.5771	14.6611	12.7115	14.076	14.4864	14.1287	15.7734	14.0097	14.076	14.5415	15.4667	15.5131	15.2683	15.7327	15.2683	15.1855	15.6501	14.8881	13.7424	12.5821	15.4255
P01833	14.0097	11.5551	13.3332	11.043	12.3052	9.15228	11.8887	11.2981	9.15228	12.3052	11.5551	12.7115	12.1709	12.1709	11.5551	11.043	9.15228	11.2981	11.043	12.1709	10.7142	11.2981	12.4427	12.3052	11.5551	10.7142	11.2981	10.7142	12.4427	11.7377	13.7424	10.2264	10.2264	10.7142	9.15228	11.8887	12.3052	12.041	11.2981	9.15228	12.7115	13.5889	9.15228	11.8887	11.043	11.2981	10.2264	10.2264	12.4427
P01834	24.3681	24.2399	24.9948	24.1763	23.4958	24.1763	23.589	23.9219	25.7337	25.119	23.8557	24.67	23.7509	24.2811	23.7509	24.3681	23.9851	23.9219	24.7377	24.4137	24.0488	24.5397	24.2399	23.6312	23.8557	24.9948	24.5397	22.7437	24.0488	23.6923	23.1799	23.9851	23.9219	24.0488	23.3623	23.3623	23.589	23.589	23.6312	24.1098	24.1763	22.8347	24.0488	23.4038	23.12	24.0488	24.1763	24.67	24.3211
P01857	24.9017	24.2399	24.4781	24.67	24.4781	24.8023	24.4781	24.5397	24.8023	25.119	24.4137	24.9948	24.4137	24.8023	24.3211	25.7337	24.6063	24.1098	24.9948	24.9948	24.8023	25.2333	24.8023	24.7377	24.1098	25.2333	25.2333	24.3681	24.8023	24.67	23.4958	24.5397	24.9948	24.8023	24.67	23.589	24.9017	24.5397	24.4137	24.9948	24.5397	23.6923	24.5397	24.4781	24.1763	24.67	23.8557	26.2676	24.4137
P01859	26.8668	26.8668	26.2676	26.8668	26.8668	26.8668	26.8668	26.8668	26.8668	26.2676	26.8668	26.8668	25.618	26.8668	25.7337	26.8668	26.8668	26.8668	25.7337	26.8668	26.8668	26.8668	26.8668	26.8668	26.2676	26.5981	26.8668	26.8668	26.8668	26.8668	25.956	26.8668	26.5981	25.8491	25.8491	26.5981	26.8668	26.8668	26.2676	26.8668	26.8668	25.956	26.2676	26.8668	26.8668	26.5981	26.8668	26.8668	26.8668
P01860	23.7509	23.1505	23.0032	23.322	24.2811	23.2805	23.1505	23.2805	23.8043	23.8043	23.4038	23.4442	22.0784	23.9851	22.9339	21.915	23.1799	22.8668	22.9339	23.6923	23.063	23.7509	22.7115	21.915	21.8189	21.6472	24.2811	23.3623	23.2087	24.2399	23.2805	23.0367	23.7509	23.3623	23.1505	22.1507	23.4038	22.2249	23.9219	24.6063	22.4178	23.5456	23.4958	23.2087	21.3466	22.8053	22.7753	23.1505	23.589
P01861	23.1505	21.7972	23.5456	23.1505	23.9851	22.2039	22.7115	22.6529	21.8189	24.0488	23.4038	23.6312	22.5675	24.4137	22.1775	24.7377	23.4038	23.4442	22.9339	22.7753	23.6923	23.0889	22.3908	22.2249	20.9603	23.6312	23.1505	17.8523	24.5397	23.6923	23.063	23.4958	21.0316	21.2284	22.2457	22.6529	22.4443	22.8982	18.2955	23.8557	22.3473	23.322	22.7437	21.5021	21.5203	18.2065	21.8645	22.2249	24.6063
P01871	24.3681	24.9948	25.956	25.2333	24.7377	24.1763	24.67	24.9948	23.1505	24.0488	25.119	24.5397	23.7509	24.9948	24.8023	25.4922	23.7509	24.2399	24.5397	24.5397	24.6063	24.1763	23.9219	23.9851	24.9948	24.4781	23.5456	25.4922	24.3211	24.9948	24.8023	24.1098	24.6063	24.9948	22.8668	24.1098	24.5397	24.1098	25.2333	24.6063	24.9948	24.7377	25.2333	25.2333	23.8557	24.9017	24.9948	24.3211	25.3685
P01876	26.2676	25.3685	24.0488	25.7337	25.956	25.8491	25.8491	25.8491	25.7337	25.618	25.8491	26.2676	26.8668	26.1202	26.2676	25.119	25.4922	25.7337	26.2676	25.8491	25.4922	26.2676	26.2676	26.1202	26.8668	26.5981	25.7337	25.956	26.1202	25.956	25.4922	25.956	26.5981	26.8668	25.8491	23.245	25.618	24.9948	25.4922	26.1202	25.956	25.2333	25.7337	25.8491	24.4137	25.956	25.956	24.9948	25.7337
P01877	25.7337	24.6063	24.0488	24.8023	24.9948	25.2333	24.9017	25.2333	24.67	24.4137	25.119	25.4922	25.956	25.4922	25.956	24.3681	24.4137	25.2333	25.4922	25.3685	24.9948	25.4922	25.7337	25.2333	25.3685	25.7337	24.8023	24.2399	25.119	25.4922	24.3681	25.2333	25.618	24.67	24.8023	22.7753	24.9017	24.3211	24.6063	25.618	25.2333	24.7377	25.2333	24.8023	24.1763	25.2333	25.4922	25.2333	25.3685
P01880	16.891	18.4763	15.9284	17.0824	15.608	17.6854	17.8523	17.91	18.0015	19.2077	18.2065	18.0894	16.0451	17.7185	12.041	12.3052	18.1485	15.8134	17.2427	17.8245	11.5551	11.7377	17.7185	15.2683	16.2086	17.9728	16.2838	18.7462	16.6165	17.3695	13.6697	17.2427	17.3273	17.2834	16.7703	16.6165	16.2086	13.5889	18.8166	19.4625	19.7672	12.7115	19.5527	18.8517	16.2838	14.1287	16.6533	16.3563	16.5018
P02042	14.6012	12.3052	15.3452	15.4255	15.2683	14.9972	14.9398	15.5131	16.245	14.4864	15.608	14.076	17.1995	15.1012	15.1012	15.1855	14.2593	15.2287	15.6919	14.8352	13.8169	13.1455	13.5037	15.608	14.9398	14.9398	14.5415	14.9398	14.8352	14.323	24.67	14.3784	14.8881	15.3452	14.7201	14.8352	14.198	16.7273	13.8838	14.8881	14.9398	23.4442	14.2593	16.0046	15.1855	14.198	15.1855	16.1363	11.7377
P02647	23.9219	24.6063	24.4781	24.1763	25.2333	23.9851	25.2333	24.3211	24.1763	23.3623	24.2811	23.0889	24.9948	23.4038	24.1098	23.8557	23.9851	24.67	23.5456	24.1098	23.4442	23.4442	23.1799	25.4922	24.4781	24.2811	23.9851	24.9948	24.67	23.322	23.6312	24.3211	23.9219	23.7509	24.9948	24.4137	24.3211	25.4922	24.8023	23.8557	24.1763	24.5397	23.8557	24.9948	25.7337	24.5397	24.1763	24.1098	24.1763
P02649	21.0538	21.3811	21.2734	21.2734	21.7528	21.5203	21.7972	21.0971	21.2528	20.78	21.2284	20.8268	22.0784	20.7175	20.78	20.8894	20.8268	21.2734	20.9849	22.0541	20.0259	21.0091	21.4637	22.5675	21.4021	21.0316	20.5193	22.2039	22.4693	21.2284	22.1267	21.2937	21.6698	21.5021	22.2457	20.6947	21.4637	21.4229	22.2737	22.0237	21.4021	22.1267	20.3847	23.2087	22.9339	21.3639	22.0237	20.865	20.846
P02652	22.6529	23.1505	23.1505	23.322	23.8043	23.0889	23.9851	23.1505	22.4939	22.5945	23.2087	22.0541	23.3623	22.9688	22.9339	22.3245	21.8884	23.7509	23.12	23.063	22.8982	22.5401	22.5401	24.1763	23.3623	22.3013	22.4693	23.9219	23.8043	22.5945	24.3681	23.2087	22.6825	23.0367	24.2811	22.7753	23.4038	23.8557	23.4442	22.9688	23.2087	24.4137	22.2457	24.1763	24.9948	23.322	22.3908	21.7142	23.0889
P02655	20.1575	20.4698	20.6947	20.5193	21.3811	20.865	21.0316	20.3013	20.0259	19.7333	20.3429	18.2644	21.7528	19.9539	20.3429	19.5527	19.7004	20.3847	19.1451	19.9125	19.1451	19.799	20.3013	22.2249	21.0091	20.6522	20.2537	21.0971	20.9133	20.8268	21.9926	20.7399	19.7333	19.7004	21.0538	19.7333	20.8268	21.2937	20.4318	19.9125	20.9133	22.1267	19.4283	22.4443	21.9671	21.2034	20.8268	20.4318	20.1575
P02656	22.5401	22.8668	22.7115	22.8982	22.7115	23.0889	22.9339	22.8982	23.1505	22.8982	22.7115	22.3692	24.1763	22.8053	23.2087	22.7753	22.9688	22.3473	22.6825	22.7753	22.1024	22.9688	23.0032	22.7753	23.3623	23.9219	23.0032	22.6529	23.0367	23.322	23.063	23.4958	22.5675	21.7752	23.0367	23.12	22.8053	23.063	22.3692	22.0237	23.5456	23.0032	22.8982	23.7509	23.245	22.8053	23.5456	23.7509	22.6529
P02671	18.9238	19.9125	18.7134	18.8878	19.839	19.1775	19.2077	18.7134	18.323	19.4913	19.1086	19.0357	17.2427	18.7134	19.2394	19.1086	18.9626	19.5214	19.4913	19.1086	19.7004	19.4625	18.3847	19.3029	19.3029	18.2644	19.1451	19.839	19.6362	18.4406	16.2086	19.2693	18.7797	19.2077	19.6362	19.3663	19.3331	18.8517	19.5527	19.4913	18.3847	16.5771	19.001	19.4625	19.4913	19.3029	19.671	19.0357	19.6101
P02741	12.7115	14.323	12.1709	15.3867	13.4172	13.7424	14.323	15.1444	12.041	16.6165	13.8838	13.5889	13.7424	11.2981	11.8887	12.1709	11.5551	13.9471	14.8352	15.4255	14.198	15.4667	15.1444	15.3867	15.3062	14.1287	13.3332	14.4864	12.5821	14.431	16.1363	9.15228	15.2287	16.0451	10.2264	18.1187	16.8087	9.15228	12.5821	16.8502	14.4864	15.9284	13.1455	13.0425	13.8838	12.8329	15.6501	15.561	11.043
P02743	21.915	22.7437	21.7972	22.3908	22.2249	22.3473	22.1267	22.2737	22.0237	22.4939	22.1507	22.0541	22.0784	22.5401	21.8884	22.3245	22.2737	22.2457	22.8347	22.2039	22.2457	22.9688	22.3908	22.2249	22.4693	21.8645	22.5945	22.3245	22.1507	22.8347	22.4693	22.3013	22.3908	22.1267	22.0237	22.8982	22.5675	21.5203	21.7972	22.5945	22.6825	22.3013	22.1024	22.3245	21.9671	22.5401	22.624	22.7115	21.9412
P02745	17.653	17.2834	17.939	17.1208	17.41	17.41	17.1208	17.41	17.3273	17.4536	17.2834	17.653	16.3237	17.1995	17.3273	16.891	17.4536	17.4536	16.8087	17.3273	17.5343	17.4536	17.41	17.2834	17.0497	17.8245	17.2834	17.9728	17.2427	17.0079	17.5754	17.0497	17.2427	17.7526	17.3273	17.1208	17.41	17.0497	17.2834	17.6196	17.653	17.7927	17.1995	17.41	16.8502	17.0079	17.3695	17.8523	17.41
P02746	20.0259	20.1135	19.7333	19.7333	19.7333	19.839	19.9539	19.9125	19.9125	19.671	19.7672	19.7333	19.3663	20.0259	19.8752	19.839	19.671	20.3013	19.839	19.839	19.9856	20.3429	20.0665	19.9125	19.4625	20.3013	19.7333	19.5527	19.58	19.7672	20.1135	19.839	20.1575	20.2537	20.0665	19.839	19.839	20.1135	19.6362	20.0259	19.9539	19.9539	19.799	19.839	20.1135	19.58	20.0665	19.8752	19.5214
P02747	20.937	20.9603	21.0971	20.8268	20.9133	20.9603	20.6065	20.865	20.9133	20.865	20.865	21.0091	20.4318	20.6522	20.5632	20.5632	20.937	21.2034	20.8268	20.865	20.9849	21.3204	20.865	20.8268	20.6947	21.0316	21.0971	20.865	20.8268	20.9603	20.7399	20.8268	20.4318	20.865	21.0091	20.78	20.9603	20.865	20.5632	20.7399	20.6522	20.846	20.6522	20.78	20.7399	20.6947	21.2528	21.4229	20.846
P02748	20.4698	21.0756	20.3429	20.6947	20.7399	21.0091	20.4698	20.8268	20.9603	21.3811	20.4698	20.5632	20.0259	20.2537	20.6947	20.5193	21.2034	20.5632	20.8268	20.3429	20.6065	21.0971	20.78	20.3847	20.3013	20.7399	20.9133	20.9133	20.2537	20.3013	20.1575	20.4698	21.4434	21.4021	20.8268	21.483	20.4318	20.78	20.9133	20.5193	19.7004	20.3013	20.846	20.2537	20.865	20.8268	21.2528	20.6522	20.7399
P02749	22.8668	22.3692	22.8347	22.5401	22.3908	22.4693	22.3908	22.4939	22.624	22.2737	22.3245	22.5172	22.8053	22.4443	22.9339	23.0367	22.8347	21.7972	22.3692	22.3692	22.2457	22.5401	22.2039	22.3692	22.7115	22.624	23.0032	22.3908	22.3908	21.7142	21.8645	22.4939	22.1267	22.6529	22.4443	22.5675	22.2457	22.7437	22.5945	22.4693	22.4178	21.915	22.8982	21.9412	22.5675	22.6825	22.9339	22.3692	22.8982
P02750	20.3429	21.0756	20.5632	20.78	20.6522	20.8268	20.3429	20.7399	20.6522	21.2034	20.5632	19.9539	20.1575	19.5214	20.9133	20.0259	21.0538	20.8268	20.5632	20.4318	20.6522	20.3013	20.5193	20.1135	19.9856	20.3847	20.9603	21.2034	20.5632	20.2024	19.8752	20.1575	21.2284	21.601	20.2537	21.3639	19.9125	20.7399	21.2528	21.5203	20.2024	19.9856	20.6065	20.1575	20.4318	21.2034	21.0538	21.2034	20.6065
P02751	22.6529	22.1024	22.3692	22.5945	21.7528	22.8053	22.2249	22.3908	21.0316	21.7528	22.0541	22.5172	22.3245	23.1505	22.5675	21.7752	22.1775	21.601	23.3623	22.5172	20.8894	21.8884	23.1799	22.5675	21.9926	22.8347	22.3013	21.7528	20.9133	23.322	22.3245	22.7753	22.3908	22.4693	22.0237	22.2249	21.8403	22.5945	22.0541	22.3245	22.8982	22.4443	22.1024	22.7115	21.9671	22.1024	22.3908	22.0784	22.8053
P02753	21.2034	20.9603	20.9603	20.9603	21.0091	20.78	21.0316	20.9133	21.1479	20.8268	20.9603	20.4318	21.2528	21.3204	21.3466	20.76	20.865	21.0756	20.3429	21.0756	21.0971	21.2034	20.2537	21.1479	21.4637	21.6472	21.4229	21.0091	21.4434	20.9603	20.5193	21.2937	20.1135	20.6522	21.2284	21.601	21.2734	21.2034	21.0091	20.5632	21.0971	20.1575	21.5382	20.8894	21.5774	21.2034	20.6522	21.3639	21.0971
P02760	20.865	20.2537	20.2537	20.4318	20.5632	20.2537	20.4318	20.4698	20.3847	20.0259	20.6522	20.1575	20.9133	20.4318	20.4318	20.3429	20.1575	20.6947	19.9125	20.7399	19.839	20.9603	20.3429	20.78	21.0538	20.6065	20.78	20.4318	20.3429	20.865	20.78	20.9133	20.7175	20.6947	20.6065	20.4318	19.7333	20.6947	20.6522	21.1227	20.6947	20.4318	20.4698	20.6065	20.78	20.4318	20.4318	20.0665	20.2024
P02763	23.3623	23.9851	23.322	23.9851	23.4958	24.8023	24.1098	24.1098	23.9851	24.2399	23.9851	23.0889	24.1763	23.7509	24.3211	23.9851	24.2811	24.3681	23.8557	23.9219	23.1799	23.9851	24.2399	24.4137	24.2399	23.9219	23.6923	23.9219	23.3623	24.0488	23.7509	23.8557	24.4137	23.8557	24.1098	25.119	24.3211	23.9851	24.1098	24.2399	24.1763	23.8557	23.7509	24.4781	24.5397	23.8557	24.3681	23.5456	23.589
P02765	23.0032	22.624	23.8043	22.7115	22.9339	22.9688	22.9339	22.8982	23.1505	22.7437	22.9339	22.8347	22.8053	22.9688	23.12	23.12	23.1799	22.8668	22.5172	22.7753	24.0488	22.3692	23.2805	22.7753	22.8347	22.3013	23.0032	23.0889	22.8982	22.5945	22.5401	23.1505	23.0032	23.0367	23.1505	23.8557	22.8053	22.8982	22.8982	22.8347	22.6825	22.1267	22.8982	22.4443	22.6825	22.9688	22.624	22.7115	22.6529
P02766	22.1775	21.9671	22.0541	21.6698	21.6472	21.7528	21.7972	21.3466	21.6472	21.5774	21.3204	21.6472	21.9412	22.4443	22.0541	22.2457	21.8884	21.7972	20.9849	21.6698	21.7142	21.7972	21.4637	21.2937	22.1024	22.1267	21.6698	21.5021	21.8645	21.7142	21.5774	22.1267	21.7528	21.7752	22.2457	21.6922	21.8403	22.2249	21.6922	21.3466	22.1024	21.7752	21.8403	21.7752	21.7337	21.9671	21.8645	21.5203	21.0971
P02774	23.0032	22.9688	23.0032	22.8982	23.063	23.0889	23.1505	22.8982	23.0032	23.063	23.0889	22.7437	22.9339	22.6529	23.2805	23.12	23.4038	23.245	22.6825	22.9688	23.322	22.9688	23.0032	22.9339	23.0032	22.8347	22.7753	23.4958	23.2087	22.5945	22.4693	23.0367	23.0032	23.1799	23.3623	24.2399	23.2805	22.7437	23.245	22.5945	22.8982	22.4443	23.12	22.7115	22.9339	22.9688	23.1505	22.8668	22.6529
P02775	20.6065	21.7972	21.0091	21.0971	20.6065	21.3639	20.9133	21.1479	20.7399	21.3811	21.2284	21.3811	21.0756	21.7142	20.9603	21.0971	21.601	20.6522	20.8268	21.0091	21.4434	21.3204	21.7142	21.0538	21.1479	21.5774	20.7399	21.3811	21.2284	20.5193	21.0091	21.1227	21.4434	20.3847	21.3639	21.2528	20.6065	21.0756	21.3811	21.8189	21.0091	21.0538	20.9849	20.6947	21.0091	20.9133	21.2528	20.9603	21.0971
P02776	15.1444	17.6854	17.5754	17.41	17.0079	17.91	17.6196	17.4536	16.0451	17.3695	17.7185	16.2838	17.5754	17.4935	15.4667	17.3273	16.2838	17.3273	16.3563	17.4536	17.88	17.1584	17.1208	18.0318	16.7273	15.8899	14.431	17.6854	17.939	16.7273	20.6947	17.41	17.8245	16.0046	18.1801	16.9277	17.0079	17.7526	17.4935	18.5455	17.6196	20.0259	16.2838	17.939	18.1187	17.3695	15.8134	15.1012	17.5343
P02787	25.2333	25.7337	25.2333	25.4922	25.4922	25.4922	25.4922	25.4922	25.2333	25.618	25.4922	25.2333	25.2333	25.2333	26.8668	25.119	25.956	25.4922	24.7377	25.3685	25.7337	24.9948	25.2333	24.9948	25.3685	25.7337	24.9948	26.2676	25.7337	25.2333	24.9948	25.4922	25.2333	25.4922	26.8668	26.5981	25.956	25.2333	25.8491	25.2333	25.4922	24.9948	24.8023	25.4922	25.956	25.4922	25.2333	25.8491	24.9948
P02788	14.9972	15.3062	14.9972	14.8352	14.198	14.2593	15.1444	15.561	14.8881	16.9678	15.2287	15.1012	14.5415	14.198	15.7327	14.9398	16.1363	14.4864	16.2086	15.608	15.3452	13.9471	15.5131	15.0516	14.8881	15.5131	15.5131	16.1735	14.9972	14.8352	14.7201	15.0516	15.3452	15.9284	14.5415	15.7734	15.6919	15.1012	15.3452	14.7201	16.0451	14.9398	15.3062	15.3062	14.7845	14.3784	15.7734	16.4649	14.6611
P02790	24.1763	24.2399	24.67	24.3681	24.1098	24.3211	24.4781	24.3211	24.3211	23.8043	24.2811	23.9219	24.5397	24.1098	24.3211	24.1098	24.6063	24.3681	24.3211	24.3211	24.6063	24.3681	24.2399	24.4137	24.4781	24.2811	24.4137	24.1098	24.0488	24.3211	23.9219	24.3211	24.1098	24.2811	24.4137	24.67	24.3211	24.7377	24.6063	24.3681	24.4137	24.0488	24.2811	24.1763	24.9948	24.2399	24.3681	24.2399	23.7509
P03951	14.5415	15.0516	15.4255	15.3062	15.1855	15.6501	14.6611	14.9972	14.7201	14.8352	15.1012	14.3784	15.9284	15.3452	16.0046	15.3867	15.7734	14.9398	14.9398	14.431	14.6012	14.7201	14.9398	14.7201	15.5131	14.431	14.8352	15.4255	14.6012	15.2683	14.8881	15.4667	15.2683	15.7734	15.561	15.3062	15.3062	15.1855	14.9398	13.8838	15.4667	14.0097	15.1012	14.8881	16.2086	15.5131	14.4864	15.5131	15.5131
P03952	18.8878	19.2394	19.58	19.1086	19.3029	19.4283	19.1086	19.2394	19.2693	19.2693	19.3029	18.8878	19.8752	19.3029	19.6362	19.3663	19.799	19.0701	18.7462	18.1801	19.2394	19.001	19.2693	19.0701	19.58	19.4625	18.8517	19.6362	19.3663	19.2693	19.2394	19.1451	19.2693	19.5214	19.4283	19.58	19.4283	19.1451	19.3029	19.3331	19.4913	18.9626	18.8166	19.3663	19.4625	19.4913	19.001	19.3663	19.3331
P04003	21.6243	21.2734	21.4637	21.5203	21.6472	21.915	21.3639	21.4434	22.0237	21.8189	21.4434	21.6472	21.5021	21.4229	21.7337	21.5382	22.2737	21.3811	21.6472	21.6698	20.9849	21.7142	21.9926	21.5382	22.2737	21.7528	21.6698	21.915	20.78	21.8189	21.1759	21.3811	21.7528	21.7752	21.483	21.8645	21.1479	21.1479	21.915	21.8189	21.7337	21.2528	21.4229	21.7752	21.6472	21.6922	21.7142	21.8884	21.5579
P04004	23.589	23.0367	23.8043	23.1505	22.7115	23.2805	23.2805	23.4038	23.322	23.2805	23.0889	23.2805	23.9851	23.2087	23.4038	23.322	23.1799	23.12	23.12	23.322	23.6923	22.8053	23.6312	23.3623	23.589	23.0367	22.7753	22.9339	23.4442	23.063	22.9688	23.322	23.4442	23.5456	23.8043	24.4137	23.8557	23.2087	23.245	23.3623	23.322	23.2087	23.2087	22.8982	22.6825	23.322	23.5456	22.5675	23.0889
P04070	15.9284	15.7327	16.0451	15.4667	15.7327	16.0046	15.608	15.6919	15.1012	15.0516	15.5131	15.5131	16.6533	15.7734	16.3906	15.7734	16.3906	15.561	15.2683	15.8553	14.431	15.4255	15.9665	15.8899	16.1363	15.3867	15.6501	15.2287	16.245	15.608	15.1855	16.0046	16.0895	14.4864	15.8899	16.1735	15.0516	15.8134	15.8899	15.3867	15.5131	15.561	15.7327	15.1012	16.3906	15.8899	16.1363	15.7327	15.6501
P04114	21.5382	22.2457	22.5172	22.1775	22.2249	22.2039	22.3908	22.0237	21.6472	21.6922	22.5945	22.2737	22.4443	21.8189	22.3908	21.8403	21.601	22.5945	22.3692	21.0756	21.915	22.0784	22.2039	22.5675	22.5675	22.4939	22.3013	22.0784	21.601	22.1775	22.3245	22.7753	22.1267	22.5675	22.4443	22.4443	22.2457	22.0541	21.915	21.601	22.8982	22.1267	21.7528	22.2039	22.8053	22.2457	22.3908	22.3692	22.1024
P04180	16.9277	16.8087	17.5343	16.7703	16.5018	17.1584	16.5771	16.6165	16.891	16.6533	16.5399	16.3906	16.891	16.5399	17.2427	16.5018	17.2834	16.9277	16.5399	16.6533	16.1363	16.891	16.6533	16.8502	16.8087	17.3273	16.5399	17.2427	16.9678	16.3906	16.5399	16.891	16.6533	16.8502	17.0079	17.0497	16.5018	17.1995	16.891	16.245	16.6165	16.5399	16.5399	16.7273	17.3273	16.9678	16.891	16.7273	16.7273
P04196	22.1775	21.5774	21.6922	21.4021	21.1759	21.2734	21.4229	21.601	22.0237	21.3811	21.4434	20.865	22.2249	21.2034	21.4637	21.4021	21.8884	21.9926	21.8403	21.5579	20.6947	21.6472	21.5579	21.2937	21.915	21.4229	21.5774	22.2457	21.2937	22.0541	21.0538	21.8403	21.2284	21.2284	21.3639	21.7752	20.9133	21.6472	21.6922	21.6698	21.8189	21.0538	21.2937	20.8894	21.4434	20.865	20.6522	21.2034	21.9412
P04211	18.5149	18.6467	18.5455	18.9238	19.2394	19.1086	18.2644	18.323	17.7526	18.323	18.8878	19.839	17.939	18.4763	17.653	18.4406	18.6467	18.2955	19.3331	19.4283	17.6854	19.3663	19.671	18.9238	18.9238	18.0592	18.5149	18.7797	18.7134	19.0701	19.1775	18.4131	18.9238	19.4625	17.4935	17.3273	17.7526	16.3563	18.1485	18.7134	18.7134	18.6764	19.2693	18.5149	17.2427	18.9238	17.4536	19.001	18.5455
P04217	23.3623	23.1505	23.0889	22.8982	23.1799	23.4442	22.9339	23.4038	23.322	23.063	22.9339	23.2087	23.1505	22.8053	23.4038	23.2087	23.589	23.4442	23.245	23.1505	22.7437	23.1505	23.4038	22.9339	23.1505	23.6312	23.245	23.245	23.0367	22.9339	22.624	22.7753	23.2087	23.1799	23.1505	23.589	23.0889	23.2087	23.063	23.0889	23.063	22.8347	23.0367	22.5675	23.0367	23.322	23.2805	23.5456	23.0889
P04275	16.7703	15.9665	15.6919	17.4935	18.0592	16.9678	17.1995	17.3695	15.8134	16.8087	17.0497	17.0824	17.4536	15.9284	17.1208	16.6533	14.6611	17.7927	16.1363	16.9277	16.5018	15.8553	16.5018	17.0079	15.9284	18.5455	17.2427	16.0895	16.3906	17.8523	17.0824	16.5771	17.0497	16.1363	16.3237	15.8899	16.4269	18.2955	16.7703	17.2427	17.41	17.0497	16.1735	17.8245	17.2834	16.3563	17.2427	16.9678	17.653
P04278	17.6196	17.0497	17.8523	16.9678	17.88	16.6875	16.9277	16.9678	17.5754	16.891	17.0079	16.6875	14.9972	14.6611	16.3237	16.8087	16.7703	16.1363	17.1584	17.0079	18.7797	15.3867	16.1735	15.9665	15.8134	16.1363	17.0497	17.3273	18.7797	15.1012	15.3867	15.8899	16.891	17.0497	17.0824	18.6764	17.8245	16.4269	17.7185	16.3563	14.1287	15.608	17.1208	15.7327	17.4536	17.7185	16.4649	15.1444	17.0497
P04430	16.9678	17.1995	17.0824	16.6533	17.1208	16.4269	16.8502	17.0079	16.3563	17.2834	16.6875	17.2427	17.41	17.0497	16.7273	18.0894	16.0895	16.5018	16.4649	17.1995	16.8502	16.8502	16.7273	16.1735	16.3906	15.4667	16.5018	15.4667	16.9277	16.5399	17.1208	17.6854	17.4536	17.3695	16.891	16.0451	17.5754	16.8502	16.5771	16.6165	15.3867	17.1995	17.6854	18.1187	15.3062	16.8502	17.7526	15.6919	18.1801
P04433	22.1775	22.1024	21.7972	21.9926	21.7528	21.5203	21.7972	22.0237	22.0237	21.9412	21.8884	23.0889	21.5579	22.1775	21.8884	22.5945	21.4229	21.7972	22.0237	22.3692	22.4178	22.5401	21.8403	21.8189	21.601	21.8645	22.3013	20.0259	22.624	22.0541	21.9926	21.4637	22.3908	22.1267	21.5774	21.483	22.2457	21.2937	21.3811	21.8189	21.9412	21.6472	21.9412	21.5774	21.5203	22.2457	21.601	22.3692	22.3692
P05090	22.0237	21.5774	21.5774	21.6698	22.0541	21.7528	21.7972	21.601	21.6472	21.8189	21.8884	21.7528	21.2528	21.8189	21.8884	21.6472	22.0541	22.1507	21.5579	21.5579	21.5774	21.7972	21.1479	21.4637	21.1479	22.4939	22.0784	21.915	21.7337	20.5632	20.865	21.8403	21.4434	20.6065	22.1507	20.7399	21.3639	21.915	22.0541	21.1227	21.4021	21.4229	21.9412	22.0541	22.8053	22.1024	21.0538	22.2249	21.7972
P05109	14.431	14.7201	12.041	14.6012	11.8887	14.6611	14.7845	10.7142	13.7424	15.4667	14.8881	15.4667	15.3867	14.5415	14.9972	14.8881	16.3237	13.3332	15.8134	14.076	14.323	14.2593	15.8134	14.5415	14.4864	13.3332	15.0516	16.3906	11.043	14.7845	17.4536	14.8352	15.6919	15.6919	11.043	14.9972	15.608	16.4649	15.3062	13.6697	11.5551	17.88	14.9398	15.608	14.5415	14.076	15.9665	16.2086	11.5551
P05155	22.1775	22.8668	22.2457	22.3908	22.8347	22.4693	22.7115	22.2737	22.3013	22.3473	22.4693	21.5203	21.8645	21.9671	22.5675	22.6825	22.5945	22.3473	21.7337	22.0541	22.4178	22.3692	22.3908	22.3692	22.7115	22.1267	21.8645	23.0889	22.5401	22.2737	22.8668	22.1267	22.3908	22.3245	22.7115	22.3245	22.2457	22.3908	22.8347	21.8189	22.4939	22.6825	22.7437	22.5675	23.6312	22.6825	22.3908	21.5203	22.4939
P05156	20.0665	20.0665	19.9125	19.9125	19.799	20.3847	19.8752	20.0665	19.8752	20.3429	20.0259	19.7672	20.2024	19.9125	20.1135	19.8752	19.9539	20.0259	20.3847	20.2024	19.4913	20.1135	20.4698	20.2024	20.5632	19.7333	20.2024	20.2024	19.5214	20.2537	19.4913	19.8752	20.0259	19.9539	19.9125	20.6522	20.0665	19.2394	20.3013	20.1135	20.3013	19.7004	20.1135	19.9125	20.3013	19.9125	20.2537	19.6101	19.7004
P05160	18.2065	17.91	18.323	17.91	18.0318	18.0318	17.9728	17.939	18.4763	17.9728	17.939	17.4935	17.6854	17.6854	18.5805	17.91	18.7797	18.4406	17.8523	17.7927	17.7526	18.1485	18.0894	18.1485	18.6764	18.4406	18.5805	17.1995	17.91	18.2346	17.8245	17.9728	18.1485	17.7927	18.0015	18.3539	17.91	18.0318	17.7927	17.9728	17.88	17.7185	18.0894	18.1485	18.9238	17.9728	17.6196	18.7134	17.939
P05452	16.8087	16.8502	17.1208	16.9277	17.2427	17.2834	16.9678	16.7703	17.0497	16.8502	16.8502	16.7703	16.1735	16.6165	16.891	17.0079	17.1995	17.3695	17.0497	16.5018	16.7273	16.9277	15.9284	17.4935	17.1208	17.653	16.7703	17.88	17.1995	16.245	17.1584	17.1208	16.8087	16.7703	17.5754	16.2838	16.9678	16.9678	17.1995	17.1208	16.8502	16.8087	16.891	16.9277	17.939	17.1208	16.7703	16.6165	17.0079
P05543	18.9626	19.1451	18.9238	19.001	18.6764	19.3663	18.9238	18.9238	18.9626	18.8517	18.9626	18.5149	18.2955	18.5805	18.7134	19.2693	18.8166	18.9626	19.2394	18.6764	19.4625	18.8517	19.1775	19.1775	18.3847	18.4131	18.8166	19.0701	19.799	18.3847	18.7134	18.3539	18.8517	18.4406	18.6764	20.3013	19.4625	19.1775	19.2394	18.6764	18.9626	18.5455	19.0701	18.7797	19.3029	19.001	18.9626	18.8166	18.7797
P05546	20.1135	20.5632	21.0538	20.6065	20.2537	20.6065	20.6947	20.6065	20.4318	20.7399	20.8268	19.9856	20.7399	20.4698	20.6522	20.2537	21.1227	20.3429	20.6065	20.5632	20.8894	20.5632	21.0091	20.9603	20.7399	20.4318	19.799	21.1479	20.6522	20.7399	20.4318	20.9603	20.865	20.7399	20.865	20.8268	21.1479	20.9603	20.9603	20.6522	20.78	20.6947	20.5193	20.3013	21.1479	20.78	20.5632	20.3013	20.2537
P06276	17.41	17.3273	17.653	17.3273	17.1584	17.0497	16.891	17.0824	16.5399	16.7273	17.1208	15.9665	18.1485	17.1208	17.1995	16.2838	16.8087	17.6196	17.4536	17.1584	15.6919	17.0497	16.4649	17.5754	17.91	16.6165	17.0079	15.6919	16.891	17.2834	16.6533	17.653	17.1995	17.0824	17.5343	17.41	16.5399	16.3906	16.9678	17.0079	17.5754	16.6875	17.1584	17.7927	17.653	17.1995	17.1995	16.4269	16.7703
P06310	19.5214	19.3988	20.0665	19.0701	19.1775	19.5527	19.7004	19.3331	19.001	19.001	19.3663	20.3847	18.4763	19.7004	18.8166	19.2394	18.6764	19.3663	17.8245	20.3847	19.001	18.5805	18.6467	19.2394	19.1086	18.1485	18.8878	19.799	18.3847	19.1086	19.4283	18.6467	18.8878	19.799	18.5805	19.1451	19.1775	18.9238	19.1086	19.1451	19.4283	19.3331	19.6362	16.3906	18.6155	19.0701	19.3663	18.5455	19.58
P06312	20.3847	20.7399	20.3847	20.6522	20.6947	20.6947	20.7399	20.3429	20.5632	20.5632	20.2537	20.6065	19.7333	20.5193	19.2693	20.9849	19.7333	20.5193	20.2024	20.6947	20.8268	20.78	20.1575	21.2937	19.7672	20.8268	20.5632	20.5193	21.0971	20.6065	21.5774	20.6947	20.6065	20.8268	20.78	21.2528	20.6947	21.0091	20.7399	20.6947	20.5632	21.6472	20.2024	21.4434	20.6947	20.3429	20.5193	20.0259	20.4318
P06331	20.7399	21.1479	20.865	20.1575	20.4318	20.7399	20.6522	21.7752	20.8268	20.937	20.9133	21.3811	20.6522	20.3429	21.0756	20.9849	20.0665	19.2077	21.5579	21.3466	20.3847	21.2034	20.8268	20.4318	20.5193	20.2024	20.6947	20.1135	20.6065	21.3811	21.3466	19.671	21.0316	22.2039	21.1227	21.0971	19.9539	20.5193	20.4698	20.846	21.4021	21.0538	21.2937	20.3429	20.0259	22.2457	20.6522	21.601	21.2937
P06396	21.7972	21.5774	21.6922	21.4021	21.5579	21.5203	21.5021	21.3466	21.5021	21.5774	21.6698	21.7528	20.9603	21.7142	21.3811	21.4021	21.4229	21.6698	21.3811	21.2284	21.5774	21.9671	21.2734	21.2937	21.3204	21.7142	21.8645	21.7528	21.5203	21.3811	21.3466	21.6922	21.2284	21.4021	21.7528	21.0091	21.5774	21.4229	21.5203	21.4434	21.4021	21.5021	21.7528	21.4434	21.7337	21.6922	21.4021	21.8884	21.8403
P06681	17.8245	17.8245	17.7526	17.8523	17.8245	18.0015	17.6854	17.7927	17.4935	17.653	17.8523	17.3273	18.6155	17.3695	18.1187	17.41	18.0015	18.0592	17.7185	17.7185	17.7185	17.8523	17.91	18.0015	17.88	17.7927	17.939	17.8245	17.7927	17.7185	17.8523	17.7185	17.6854	18.1485	17.88	18.1801	17.5343	17.91	18.1187	17.7526	17.9728	18.0318	17.88	17.653	18.1801	17.88	18.2065	17.3273	17.5754
P06727	22.7753	22.624	22.0541	22.3908	22.5945	22.6529	22.5945	22.5401	22.3013	21.9412	22.5945	21.7528	22.9339	22.1775	22.3908	22.1024	22.3473	22.3473	21.8403	22.2039	22.2457	22.0784	21.2734	22.7753	22.1024	23.3623	22.5945	22.7437	22.1507	22.5945	22.3245	22.4939	22.3908	22.5675	22.8668	21.483	21.6922	23.4038	22.5945	22.3245	21.9412	22.4443	22.2457	23.0889	23.12	21.9671	22.1024	23.1505	22.8053
P07225	19.839	19.9856	19.9539	19.9856	19.8752	19.9856	19.7672	19.9539	19.9856	19.6362	19.9856	19.7004	20.0665	20.0665	20.0259	19.58	20.3847	20.0665	19.7333	19.8752	19.0701	20.2024	19.9539	19.671	20.1135	19.839	20.0259	19.671	19.4913	19.799	19.4625	20.0259	19.839	19.671	20.0259	19.671	19.3663	19.3988	19.799	19.9539	20.1575	19.7333	19.7333	19.9856	19.8752	20.1135	19.839	20.2024	19.839
P07333	13.5889	10.7142	13.2386	12.1709	13.0425	13.2386	12.5821	12.041	10.7142	10.2264	11.043	12.5821	10.2264	11.8887	13.1455	12.7115	13.3332	11.8887	13.1455	12.8329	10.2264	12.041	12.9412	12.9412	12.041	13.8169	12.9412	13.5037	11.8887	12.9412	12.041	12.9412	12.5821	14.076	13.3332	13.6697	11.2981	12.8329	11.7377	12.7115	12.4427	13.4172	13.0425	12.8329	13.4172	12.4427	13.2386	11.7377	12.1709
P07357	19.3331	19.4625	19.3029	19.0357	19.3988	19.58	19.3029	19.1775	19.3331	19.3029	19.4283	18.4763	19.3988	19.1086	19.5527	19.2077	19.3988	19.1086	19.3663	19.6101	19.0357	19.0701	19.2394	19.4283	19.4913	18.7462	19.3029	19.3988	19.2394	19.4913	18.6467	19.4283	19.1775	19.3663	19.5214	19.5527	19.2077	18.7134	19.3663	19.5527	18.8166	18.7462	19.1451	19.1451	19.7672	19.5214	19.6362	19.1086	19.4625
P07358	19.58	19.839	19.671	19.4913	19.6101	19.6101	19.671	19.6101	19.671	19.58	19.7004	18.7134	19.671	19.2077	19.9539	19.6101	20.1135	19.2693	19.5527	19.7004	19.3029	19.4913	19.3663	19.6362	19.9539	19.1086	19.6362	19.0357	19.4625	19.7004	19.0701	19.7333	19.1086	19.2394	19.9856	19.9856	19.2693	18.7797	19.4913	19.6101	18.5149	19.0357	19.3663	19.2693	20.0665	19.799	19.7672	18.9238	19.8752
P07359	14.8352	16.0895	15.608	15.5131	15.2287	15.3452	15.7734	15.4667	13.5037	15.608	15.6919	12.9412	15.6501	15.608	15.1855	15.4667	16.1735	15.3062	15.5131	15.3062	15.3062	15.3062	13.1455	16.4269	15.2287	15.1855	14.6611	14.2593	15.608	15.1444	16.3563	15.6919	14.7845	15.3867	15.8553	15.2287	15.2683	16.0895	15.8134	15.1444	15.6919	16.1735	14.8352	15.9665	16.5018	12.5821	16.3563	13.7424	12.9412
P07360	18.8166	19.0701	19.0357	18.7797	18.8166	19.0701	18.8878	18.6467	18.7462	19.0357	18.9238	17.9728	18.9626	18.0894	19.2077	18.8166	19.2077	18.4763	18.5455	18.8517	18.5149	18.3847	18.4131	18.7797	19.2077	18.5805	18.9238	18.9238	18.5805	19.001	18.8878	18.8517	19.2394	18.8878	19.3331	19.2394	18.7134	18.6467	19.0357	18.7797	18.4131	18.6467	18.5805	18.9238	19.2394	19.3988	18.8166	18.7462	18.7134
P07477;P07478;Q8NHM4	19.4283	17.4536	19.3988	16.7273	16.9277	18.8166	18.3847	18.8878	18.3539	18.5805	17.41	18.1187	17.0497	18.5149	18.9626	18.4131	18.4131	18.3539	17.2834	17.41	18.2644	18.0592	18.2955	19.001	18.7797	18.3539	18.6467	18.6764	18.2644	18.3539	18.0592	18.8166	19.4625	19.0357	18.2346	18.7134	18.4131	19.1086	18.3847	19.2394	17.5343	19.0701	17.5754	17.88	18.8517	18.6467	17.0497	17.8245	18.2346
P07737	15.2287	14.4864	14.198	14.198	12.4427	12.4427	14.4864	14.7845	14.7845	15.9284	14.198	14.8881	13.3332	14.431	14.7845	13.4172	15.8134	14.076	14.7845	15.0516	15.4255	13.5037	15.561	14.6611	12.3052	15.7734	14.6012	16.7273	15.1444	13.0425	15.608	15.1444	14.8352	14.9398	13.4172	15.4667	15.3452	15.4667	15.1855	13.0425	15.8134	15.6501	12.3052	14.5415	14.8881	15.608	14.6611	15.8553	12.5821
P07996	19.3029	19.7333	19.4283	19.4625	18.8878	19.9125	19.3663	19.4913	18.6155	19.799	19.2693	19.5214	19.3029	19.8752	19.58	19.3029	19.9856	19.3029	19.6101	19.4913	19.8752	19.7672	19.799	19.7333	19.4283	20.0259	19.2693	19.7672	19.6101	19.1451	19.7672	19.799	19.0701	19.3331	19.799	19.6101	18.8878	19.58	19.6101	19.7333	19.671	19.6362	19.1086	19.3988	19.2693	19.4625	19.5214	19.58	19.2077
P08185	19.6362	20.3847	20.1135	20.3847	20.3847	20.3429	20.5632	20.2537	20.2537	20.0665	20.1575	19.4913	20.5193	19.671	20.4698	20.4318	20.5632	20.7399	19.671	20.1575	21.4434	19.9539	20.2024	20.7399	20.4698	19.9125	19.58	20.3013	21.3639	19.839	20.5632	20.3013	19.9125	19.7672	20.6522	21.2528	21.2734	20.3847	20.8268	19.8752	20.2537	20.5632	20.1575	20.6522	21.3466	20.3013	19.9125	19.839	19.9539
P08519	16.1363	14.9972	13.1455	19.799	17.939	20.4318	19.0357	18.4131	19.799	13.0425	19.9539	20.3429	15.2287	19.0701	21.0091	17.5754	19.2693	17.0079	20.0665	15.7327	17.653	17.7185	18.8878	16.8087	20.0259	20.2537	17.1995	16.7703	16.0895	19.0357	16.5771	16.8087	19.3988	19.58	18.6155	17.7185	17.7185	17.8245	15.9284	17.41	19.1775	16.6165	17.2834	14.0097	15.8899	14.5415	17.3273	17.6854	21.0971
P08571	15.3062	15.3452	15.7327	15.0516	15.4667	15.8553	15.0516	15.2683	15.4255	15.4255	15.3867	15.0516	15.561	14.7845	16.0451	15.3062	16.0451	16.2838	15.1444	15.5131	15.1444	15.1444	15.3452	15.1855	15.6919	16.3563	15.2287	16.5771	15.1012	15.3867	15.4255	15.3452	15.5131	16.245	15.2287	15.5131	14.8881	15.2287	15.8553	15.3062	14.9972	15.1855	15.6501	15.2287	15.2287	15.3867	15.5131	16.2838	15.2287
P08603	22.6529	22.2039	22.7115	22.2457	22.3908	22.8053	22.1267	22.3908	22.624	22.5945	22.3245	22.5172	22.4443	22.4443	22.9339	22.1024	22.8347	22.4693	22.6825	22.5945	22.4178	22.2039	22.8053	22.2249	22.7115	23.0367	22.7753	22.5675	22.1507	22.7753	21.7752	22.3692	22.7753	22.7753	22.4443	23.12	22.5675	22.0541	22.3692	23.0367	22.6825	21.7752	22.3908	22.0541	22.4693	22.4178	22.2249	23.0032	22.1024
P08637	14.4864	12.9412	11.7377	13.4172	14.076	13.5889	13.4172	13.5889	14.198	14.5415	13.4172	14.0097	14.076	12.9412	14.198	14.323	14.9398	12.8329	13.6697	13.6697	14.0097	13.7424	13.8169	14.3784	14.198	14.323	13.5889	12.4427	13.5889	13.7424	14.9398	13.8838	12.8329	11.7377	14.076	13.9471	13.3332	14.2593	10.2264	14.198	14.3784	13.7424	14.7201	14.4864	14.1287	13.6697	14.6012	12.3052	14.2593
P08697	19.0701	19.6101	19.5527	19.1775	19.3331	19.6362	19.799	19.2693	19.1451	19.3331	19.1775	18.6467	19.839	19.3663	19.1775	19.4625	19.3331	19.4913	18.3539	19.001	19.3331	18.6467	19.1451	20.0665	19.5214	19.3029	18.7797	19.6101	19.7004	18.7797	19.9856	19.58	19.4283	18.8517	19.7672	19.2693	19.0357	19.5527	19.8752	19.0357	19.3988	20.0665	19.1775	19.671	20.1575	19.1775	19.6101	19.0701	19.3663
P08709	12.041	12.8329	12.9412	11.8887	12.5821	12.041	12.1709	11.8887	12.5821	11.2981	12.041	12.4427	13.5889	12.3052	12.7115	12.5821	13.8169	12.5821	13.3332	9.15228	11.7377	9.15228	12.7115	12.4427	12.9412	11.5551	12.3052	11.7377	12.041	12.3052	11.2981	12.041	11.2981	13.2386	12.4427	13.0425	11.7377	12.5821	12.041	11.8887	12.9412	12.5821	13.2386	12.5821	14.2593	12.3052	12.8329	11.043	12.7115
P0C0L4	22.8668	23.2805	22.7115	22.6529	22.9339	22.3473	22.7115	22.8982	22.8668	22.5945	22.8053	22.9339	22.6825	22.6529	22.0541	22.4693	23.0367	23.4442	22.3692	23.063	22.5945	23.2805	23.0032	23.0889	23.3623	22.624	23.3623	23.245	22.624	23.063	22.7115	23.0367	22.8668	22.8668	22.8668	22.7753	23.589	22.4693	23.063	23.2087	23.6312	22.8347	23.12	22.8982	23.4038	23.12	23.3623	23.0032	22.9688
P0C0L5	18.8517	19.2693	18.8166	18.6155	19.5214	17.3273	19.1451	18.8166	18.8166	18.4131	18.6764	17.7185	19.2693	18.9626	19.0357	18.6155	19.4283	19.7004	18.2955	19.3663	19.5527	19.8752	19.2077	19.7004	19.2693	17.91	19.3663	18.4763	17.7185	19.2394	20.0259	19.0701	19.3663	19.1775	19.001	19.7672	20.3013	18.2644	19.58	20.1575	19.5214	19.9125	18.9626	19.2394	20.6522	19.2693	19.5527	18.8878	18.7462
P0CG47;P0CG48;P62979;P62987	13.0425	9.15228	11.2981	11.2981	11.5551	10.7142	9.15228	12.1709	11.7377	14.2593	12.7115	10.2264	12.041	12.4427	12.3052	11.7377	13.5037	11.7377	12.2396	13.0425	12.5821	10.2264	13.5889	13.7424	10.7142	14.076	11.8887	11.2981	13.5037	11.8887	18.1801	12.7115	12.3052	13.7424	11.7377	12.3052	12.8329	14.0097	12.3052	12.1709	13.6697	18.4406	12.1709	12.7115	13.7424	13.0425	12.4427	11.5551	11.8887
P0DJI8	17.1208	16.6533	15.2683	17.2834	17.0824	17.3695	16.7273	17.1584	17.7927	17.1208	16.6165	16.8502	15.4255	15.7327	14.076	14.7845	16.0046	14.6012	15.0516	16.4269	14.9972	17.0079	16.7703	16.7273	16.9678	14.7201	15.4255	16.4649	15.2683	16.6533	13.4172	16.4269	17.0824	16.2086	16.2838	18.8166	15.9665	16.0451	16.2838	18.323	15.608	15.2683	14.1287	16.6875	17.41	15.7734	18.4406	13.1455	16.245
P0DOY3	24.1763	23.8557	23.322	23.4442	23.8043	23.6923	23.589	23.6312	24.1763	23.6312	23.7509	23.9219	23.3623	23.7509	23.5456	23.322	23.589	23.245	23.7509	23.4958	23.6923	24.3681	23.5456	23.8557	23.589	23.3623	24.1098	24.5397	23.5456	23.6923	24.5397	23.6923	23.4442	24.5397	23.589	23.4442	23.0032	22.5945	23.5456	23.2087	23.7509	22.6825	24.0488	23.4038	21.0756	23.5456	23.1505	23.9851	23.3623
P10643	19.7333	19.58	19.3331	19.3331	20.1135	19.7004	19.1775	19.5214	20.0665	19.839	19.6362	19.2077	19.9125	19.4913	19.839	19.4283	19.9125	19.7333	19.9539	18.2644	19.2693	19.1086	19.4283	19.3988	19.671	19.8752	19.8752	18.2955	19.4283	18.6764	18.7797	19.3029	18.9626	19.2693	19.4625	19.4625	19.0701	19.7672	18.9626	18.2346	19.001	19.1451	19.4913	19.3029	19.839	19.5527	19.2394	19.7333	19.4913
P10720	17.9728	19.001	17.9728	18.6764	17.7185	18.6155	18.5455	18.6155	17.4536	18.2955	18.1187	18.4406	18.2346	18.4406	18.7797	18.1801	18.5805	18.2065	18.1187	18.1485	18.4406	18.2955	18.5455	18.5149	17.8523	19.1775	17.88	19.4913	18.8166	17.91	19.3988	18.4763	18.3847	18.5149	18.9626	18.4763	17.7927	18.5455	18.9238	19.1086	18.3539	19.5214	18.0015	18.0894	18.0894	18.6155	18.0894	18.6467	18.6467
P10909	21.6922	21.7972	21.5774	21.5203	21.3811	21.5203	21.3639	21.601	21.8189	21.6922	21.6698	21.5203	21.5579	21.5579	21.7337	21.483	22.3908	21.5203	21.3811	21.2284	21.7142	21.7972	21.7142	21.4229	21.601	21.8645	21.5382	21.6243	21.4434	21.3811	20.9603	21.6922	21.5774	21.3466	21.5774	21.6922	21.5774	21.6472	21.601	21.1227	21.4021	21.3204	21.5382	21.2734	21.6472	21.5774	21.5021	21.7972	21.483
P11597	12.1709	13.5037	13.0425	13.1455	14.1287	13.3332	13.2386	12.7115	12.7115	12.9412	12.3052	10.7142	14.0097	12.8329	12.4427	12.041	13.7424	13.0425	12.9412	12.7115	13.7424	13.3332	12.1709	13.8838	14.2593	12.9412	12.7115	15.3452	14.076	12.041	12.1709	13.1455	13.4172	15.1855	13.5889	13.5889	13.4172	13.8838	13.2386	13.9471	11.8887	11.7377	10.7142	13.3332	15.0516	13.9471	13.1455	11.8887	13.1455
P12259	16.6875	16.3906	16.7703	16.0451	16.3906	16.6533	16.245	16.3563	16.9678	15.7327	16.4269	16.5399	16.8502	16.4269	16.8087	16.2086	16.9277	16.891	16.1735	16.3237	16.0895	15.561	16.2838	16.245	16.4649	16.0046	16.9678	16.8087	16.2086	16.3237	15.8134	16.5399	16.1363	15.8899	16.9678	16.3237	16.0451	16.6875	16.3906	16.2086	16.0895	16.0046	16.2086	15.8553	16.3237	16.5399	15.8899	16.7703	16.9678
P13473	14.1287	14.431	14.9398	13.5037	13.8838	14.431	13.7424	13.6697	14.076	13.8838	13.8169	13.4172	14.3784	13.7424	14.0097	13.5037	14.8352	14.1287	14.0097	13.9471	14.076	14.0097	14.6611	14.0097	14.431	15.3062	13.8169	15.8899	14.431	13.8169	14.5415	13.9471	13.1455	12.4427	14.0097	14.7201	14.3784	14.076	14.076	13.3332	14.0097	14.3784	14.076	13.8169	14.6012	13.8838	14.076	14.3784	13.8838
P13598	12.4427	10.2264	10.7142	10.7142	9.15228	12.5821	11.5551	11.5551	11.8887	11.5551	10.2264	12.1709	12.9412	10.7142	11.7377	12.4427	11.8887	10.2264	12.5821	11.7377	12.1709	12.1709	12.3052	11.7377	11.043	13.6697	11.5551	14.7201	12.3052	11.2981	11.8887	11.2981	11.5551	12.7115	12.041	11.2981	12.1709	11.8887	11.8887	11.5551	12.1709	11.5551	12.041	11.2981	11.5551	10.2264	12.041	13.0425	9.15228
P13671	19.4625	19.7004	19.7004	19.5214	19.4283	19.9539	19.5527	19.7672	20.1575	19.8752	19.58	19.5527	19.58	19.2693	19.799	19.799	20.6522	19.58	19.2077	19.671	18.8878	19.671	19.5527	19.5527	19.839	19.5527	19.4283	19.7004	19.2077	19.4625	19.3331	19.3663	19.671	19.6362	19.7333	19.5214	19.5214	19.3029	19.839	19.7672	19.6101	19.3988	19.8752	19.6101	20.3847	20.2024	19.7333	19.3988	19.5527
P13796	11.043	11.2981	11.043	9.15228	10.2264	11.7377	10.7142	10.2264	12.3052	10.7142	9.15228	11.5551	11.2981	11.043	9.15228	10.7142	10.2264	10.7142	12.4427	11.043	11.2981	10.7142	11.2981	11.2981	10.2264	11.043	10.7142	11.8887	10.2264	9.15228	10.7142	10.7142	9.15228	11.043	10.7142	11.043	10.7142	11.043	10.7142	10.2264	10.2264	13.1455	11.043	11.043	11.7377	11.043	11.2981	10.7142	10.7142
P14151	15.8134	16.3563	16.5018	15.6919	16.0451	16.3906	15.8134	15.7734	15.6919	16.3237	15.8134	16.4269	15.8134	15.4255	16.2086	16.6875	16.3563	16.0046	16.5018	15.3452	16.0451	16.3237	16.3563	15.3452	15.8553	16.3237	16.1735	15.5131	16.0046	15.2287	15.9284	15.7734	16.0046	16.0895	16.3563	15.8134	15.8134	15.3867	16.5399	16.2838	16.1735	15.6919	16.4649	15.9284	16.0895	15.8553	16.0046	14.5415	15.6919
P15169	17.91	18.1485	18.1187	18.2955	18.323	18.4131	18.1801	18.0592	18.2955	18.1187	18.1485	17.7526	18.1187	18.1187	18.3847	18.5149	18.3847	18.2644	18.1485	18.2346	18.1187	18.0894	18.1187	17.91	18.1485	17.939	18.1801	17.7927	18.2955	17.5343	17.9728	18.0592	17.9728	18.0015	18.4763	18.3847	18.0015	18.323	18.2346	17.653	17.91	17.4536	18.2644	17.1208	18.4406	18.5805	18.323	17.9728	18.1187
P15814	24.5397	24.8023	24.2811	24.3681	24.4781	24.5397	24.2811	24.3211	24.5397	24.7377	24.6063	24.8023	24.3211	24.6063	23.6312	24.7377	20.3013	24.67	24.0488	24.8023	24.3681	24.8023	24.8023	24.7377	24.3211	24.1098	24.67	20.6522	24.3211	24.5397	23.3623	24.7377	24.3211	20.2024	24.2811	23.8557	24.0488	24.3211	24.2399	23.6312	24.67	24.2811	24.67	24.3211	23.6312	24.0488	24.6063	23.8557	24.8023
P16070	15.1855	14.6611	15.1855	14.4864	14.323	14.3784	14.076	13.9471	14.323	14.076	14.323	14.6012	14.7201	14.2593	14.323	14.2593	15.5131	14.431	14.431	14.0097	13.5889	14.5415	14.4864	14.076	13.8169	15.1444	14.323	13.3332	14.2593	14.1287	13.2386	14.1287	14.323	13.5037	14.3784	14.1287	13.5037	14.6611	14.3784	14.431	13.8838	13.6697	14.3784	14.2593	15.1444	14.323	14.431	14.9398	14.3784
P17936	16.5399	16.5771	17.4536	16.5018	16.6533	16.7273	16.7703	16.7273	16.9277	17.1584	16.7703	16.6165	17.4935	16.891	17.5343	17.1584	18.1801	16.8502	15.2287	16.891	17.1995	16.9678	16.891	16.9277	17.6854	16.5018	15.7734	16.891	17.5343	16.6165	16.2838	17.2834	17.0079	17.2427	17.41	17.3695	17.3273	17.2427	17.0079	16.1363	16.6533	16.3237	17.4536	16.5771	17.5343	16.7273	16.7273	15.3452	16.8502
P18428	15.561	17.0079	16.4269	16.3906	16.0046	16.1363	16.4269	16.5399	16.3237	16.9277	16.3563	16.1363	16.9277	16.1735	16.1735	16.1735	16.5018	16.5399	17.0824	16.2838	14.8352	16.8087	16.9277	17.4536	16.3237	16.6533	16.0895	15.7327	17.0824	16.4649	15.5131	16.5018	16.7273	16.9678	16.7273	18.323	14.8352	17.1208	16.6533	17.1995	16.5018	15.8899	15.6919	16.3237	16.7273	16.6533	17.7927	15.9665	16.2838
P19320	13.8838	13.7424	14.1287	12.9412	13.3332	10.2264	13.1455	12.9412	13.3332	14.1287	13.5037	13.8838	13.0425	10.2264	13.5037	13.2386	11.043	13.2386	13.8838	10.7142	12.7115	14.431	10.2264	13.0425	9.15228	11.7377	13.4172	14.8881	9.15228	13.2386	14.4864	13.3332	13.5037	11.2981	13.2386	13.5037	13.1455	13.8169	13.5037	14.1287	13.2386	13.0425	13.6697	13.1455	13.5037	13.3332	13.6697	11.2981	13.4172
P19652	21.7972	21.9671	22.5172	22.1775	22.2249	21.7528	22.3908	22.2039	22.4939	22.7437	22.3245	22.0541	22.4443	22.9688	21.5774	21.6472	23.1799	22.4693	22.3692	22.3692	21.915	22.8053	22.6529	22.5675	22.4693	23.0367	22.4693	22.5675	21.7337	22.3692	22.3245	22.624	22.2249	22.4693	22.5945	22.4443	21.9926	22.3245	22.5945	22.5945	22.6825	22.5675	22.3908	22.2457	22.5675	22.4178	22.624	23.1505	22.2457
P19823	22.3908	22.4443	22.5945	22.3908	21.8884	22.5675	22.2249	22.3908	22.7437	22.1267	22.3245	22.6529	22.0784	22.3473	22.5675	22.8982	22.8347	22.5945	22.0237	21.9412	22.4178	22.2039	22.2039	22.0237	22.1024	22.3013	22.3013	22.4693	22.4693	22.2737	21.6922	22.4939	22.5675	22.3245	22.6529	21.9671	22.2457	22.4693	22.4693	22.3908	22.1024	21.7752	22.3908	21.8884	22.3473	22.5401	22.2249	22.3692	22.4939
P19827	20.5632	20.6947	20.6522	20.2024	20.1575	20.5193	20.1135	20.5632	20.6947	20.6522	20.3847	20.6522	20.4698	20.1575	20.865	20.4698	21.2937	20.6065	20.1135	20.0665	20.3013	20.7399	20.6065	19.839	20.3429	21.0316	20.3013	20.6947	20.1135	20.4318	19.671	20.6522	20.2537	20.0259	20.4318	20.5193	20.1135	20.5632	20.3429	20.4318	20.3429	19.6101	20.4318	19.7004	20.5193	20.6522	20.0259	20.78	20.3847
P20742	11.8887	18.323	16.6533	17.2427	14.2593	18.5805	17.3695	19.0701	17.88	17.1995	17.5343	16.891	16.7703	11.5551	18.0592	15.6501	17.7526	15.6501	15.561	13.8169	17.91	16.4649	17.88	11.043	16.7703	12.7115	15.1012	17.1208	19.5527	11.043	12.8329	14.0097	18.323	18.3539	13.8838	19.6362	17.6196	15.7734	17.1584	16.7273	10.7142	12.041	11.7377	10.7142	16.7703	16.245	17.0079	15.2287	16.6533
P20851	17.4536	17.653	17.88	18.1485	18.2065	17.7185	17.7185	17.8523	18.2644	18.1485	17.4536	17.3695	18.323	17.6196	18.0015	17.1995	18.2955	17.91	17.6854	17.3695	17.1584	17.88	17.4536	18.0592	18.3539	17.6196	18.0894	18.1801	17.3695	18.0318	17.6854	18.0318	17.7526	17.5754	18.1485	17.88	17.2427	18.0894	18.2644	17.939	18.1485	18.1485	18.0318	18.4131	19.001	18.1485	18.4131	17.91	17.88
P22105;Q16473	13.8169	12.041	13.6697	12.8329	13.7424	13.8169	11.2981	13.3332	13.6697	14.3784	13.1455	11.8887	11.5551	14.076	14.1287	11.5551	14.7845	13.7424	10.7142	11.5551	13.1455	13.8169	12.041	12.5821	13.4172	14.3784	13.6697	13.2386	13.1455	13.3332	13.1455	13.4172	13.2386	12.5821	13.9471	12.5821	13.2386	11.2981	13.6697	10.7142	13.5037	16.7703	13.9471	13.4172	13.6697	13.2386	10.7142	12.7115	14.076
P22352	17.5754	17.8523	16.9678	17.6854	18.3539	17.7927	18.0318	17.653	17.6196	17.5754	17.9728	17.0497	18.2644	18.1485	17.6854	18.7797	18.5149	18.323	18.0894	17.653	17.2834	17.5343	17.0824	17.8523	17.7185	18.1801	18.0592	16.3237	18.0318	17.6196	17.7526	18.2644	17.41	16.9277	18.5455	17.653	18.323	18.1485	17.8245	17.0824	17.7927	17.6196	17.91	18.7134	18.7797	17.7526	18.0015	17.4935	17.7927
P22792	19.001	18.4406	19.3663	18.9626	19.2077	19.4625	18.8517	19.0357	18.8878	19.0701	19.0357	18.0592	19.3331	18.7797	19.671	19.001	19.5214	19.4625	18.6155	19.5527	18.6764	19.0357	19.4625	18.6467	18.4131	18.8166	19.1775	19.1451	19.1451	18.7134	18.4131	19.1086	18.6764	18.1801	19.2693	18.7462	18.6764	18.7462	19.2693	18.6467	18.6467	18.4131	19.3029	18.5455	19.1451	19.2077	18.8878	19.9856	18.5149
P22891	15.5131	13.2386	16.245	15.7327	14.0097	15.9665	15.2683	14.323	16.5018	15.5131	15.4667	14.6611	16.7273	16.245	15.9284	14.4864	15.8899	15.8553	14.9972	15.6501	15.3867	15.6919	15.0516	15.2287	15.7734	16.3906	15.3867	13.1455	14.198	15.9665	14.6012	16.0895	15.9284	15.2683	15.7327	16.0895	15.5131	15.9284	15.6501	15.8553	15.3452	14.8881	16.3563	14.076	16.6165	16.4649	16.0451	16.0046	15.608
P23083	20.6947	19.799	20.3013	20.0665	20.5193	20.1575	20.1575	20.1575	20.78	20.4698	20.3013	21.2528	19.799	20.7175	19.7004	20.6065	18.8517	19.9125	19.7004	19.9539	20.0665	20.4318	20.6947	20.5632	19.7004	20.6947	20.3847	20.2537	19.839	20.3429	20.2537	20.1135	20.7175	21.2284	20.5193	19.3988	20.865	19.9856	20.0665	21.3466	19.9856	19.839	20.7399	20.5193	19.1775	19.839	20.4698	20.7399	20.3429
P23142	19.2394	17.7927	18.8878	18.5149	18.8517	18.9626	18.7797	18.7462	19.1086	18.8166	18.8166	18.7797	17.88	19.001	18.5455	18.2065	19.1451	19.001	18.5149	18.5455	18.2955	18.9238	18.9626	18.0894	18.1187	19.0357	19.3988	18.0318	18.4406	18.4763	18.2955	18.7797	18.4131	18.323	19.3029	18.9238	18.6467	19.2077	18.7134	18.4406	18.5805	18.323	18.8517	17.91	19.3663	18.8878	18.1801	19.6362	19.0357
P23528	15.2683	13.8838	14.076	14.6611	10.7142	11.2981	14.431	14.5415	14.8352	16.2838	14.6611	14.323	11.043	14.7201	15.2683	13.7424	15.6501	13.6697	15.1012	15.1855	15.4667	11.043	15.7734	15.1444	12.5821	15.0516	15.561	12.1709	16.5018	10.2264	17.0497	15.1012	14.9972	14.6012	13.5037	15.561	15.4255	15.608	15.1012	12.4427	16.245	17.3695	11.2981	14.9972	15.4255	15.9284	15.1444	14.431	13.6697
P25311	20.78	20.6522	20.9133	20.5632	21.0091	20.5632	20.9133	20.6947	21.0971	21.0538	20.5193	20.0259	21.1479	21.0091	21.2034	21.2734	21.1227	21.0091	20.1575	20.8268	21.0971	20.865	20.3847	20.865	20.9133	21.2734	21.0538	20.8268	21.0091	20.6947	20.2024	21.0316	21.0316	20.9133	20.9603	20.9603	20.6522	21.0756	21.1227	20.6065	20.4698	20.2537	20.9849	20.8268	21.2284	20.9603	20.3013	20.5632	21.3811
P26927	16.6165	16.4649	17.0079	16.2838	16.891	16.5018	16.3563	16.3906	17.0824	16.7703	16.3906	14.5415	17.0079	16.1363	15.9665	15.5131	16.891	17.0824	16.3237	16.5399	16.245	16.5399	15.7327	17.1208	13.5889	16.8502	16.7273	16.9277	16.4269	16.4269	16.5018	16.7703	16.4269	15.3062	16.1735	16.4269	16.6533	16.5399	17.0824	16.6533	16.4269	16.9277	16.9277	16.8087	16.9277	16.6165	16.3906	16.5018	16.3237
P27169	21.7972	21.7972	21.2034	21.7972	22.0541	21.2734	21.5021	21.7752	21.6472	21.2034	21.7752	21.8403	21.3639	21.4229	22.2457	21.6472	21.7528	21.5203	21.2034	21.8189	21.2034	21.4229	21.5579	21.5382	21.7337	21.5382	21.7528	21.915	21.2284	21.8189	21.5774	21.6922	21.4434	21.7752	21.8403	21.8645	21.9926	21.6472	21.7972	21.5203	21.4021	21.4229	21.5382	21.6698	22.2039	21.8403	21.4021	21.4637	21.7337
P27918	16.3237	15.7734	16.0046	15.561	16.4269	16.2086	15.8899	15.7327	16.4649	15.8899	16.0046	16.3237	15.9665	16.3906	16.0895	15.8134	15.1444	16.0451	16.6533	16.0451	15.7327	16.0451	16.3906	16.4649	16.3563	15.2683	16.4649	16.245	15.8553	15.8553	15.2287	16.1735	15.6501	14.8352	16.0046	15.9284	15.9284	15.2683	16.0895	15.9665	15.8899	15.4667	14.6012	16.2086	17.1208	15.9665	16.2086	15.608	15.3867
P29622	19.2077	19.5527	19.1086	19.58	19.671	19.0357	19.9125	19.58	19.2394	19.1086	19.4625	18.6155	19.9856	19.3988	19.3988	19.671	19.2394	19.671	19.3029	19.3331	19.671	19.3029	18.9238	19.9539	19.6362	19.6362	19.1086	18.8166	19.671	19.5214	19.5527	19.7004	19.001	19.0701	19.9539	19.1775	19.3988	20.3013	19.5214	19.2693	19.4625	19.5527	19.4625	19.9539	20.6065	19.7672	19.2077	19.4283	18.8166
P33151	15.608	15.8899	15.561	15.1444	15.3062	15.2683	14.2593	14.8881	15.2683	15.1012	15.1855	15.608	14.8352	14.8881	15.5131	15.2287	15.3062	15.3867	14.5415	15.1444	14.8881	14.8881	14.431	14.7845	13.8838	16.5399	15.4667	13.6697	15.561	14.5415	13.5889	14.8881	14.5415	12.9412	15.6501	15.1444	15.1012	15.0516	14.8881	15.2683	14.7845	15.3062	12.5821	14.1287	14.9398	15.0516	14.198	14.9972	15.1012
P35542	21.2034	20.8268	22.0541	21.5203	21.5579	21.9926	21.7972	21.8645	21.5021	22.1267	21.0756	21.2528	21.0091	21.0756	21.7337	20.3013	21.601	22.1507	21.3811	21.4637	20.76	21.6472	21.3811	21.6922	22.2737	20.5632	21.4229	22.1507	21.5203	21.5203	22.1267	21.2937	21.0316	21.5021	21.6922	21.9671	21.3639	21.5203	21.7972	21.8189	21.7337	21.9926	20.9849	21.2734	21.2284	21.5021	21.7142	21.7142	21.0971
P35858	18.6764	19.9539	19.5214	19.839	19.7672	19.7333	19.9856	19.8752	19.4913	19.9125	19.8752	19.1451	20.6065	19.799	20.0665	20.1135	20.4318	19.839	17.939	19.7672	20.4318	19.5527	19.6101	20.0259	20.2537	18.8878	18.7462	20.3847	20.4698	19.5527	19.58	20.3429	20.0665	19.9125	20.4698	20.2024	20.3847	20.2024	19.9539	19.58	19.7333	19.4625	20.0665	19.799	19.9125	19.671	19.8752	18.323	19.671
P36955	20.8268	20.3013	20.5193	20.3429	20.2024	20.3013	20.2537	20.3847	19.839	20.4318	20.6065	19.8752	20.6947	20.8268	20.1575	19.5214	20.5193	20.4318	20.2537	19.9856	20.1575	20.9133	20.0259	20.5193	20.4318	20.78	20.6522	20.78	20.0665	20.78	20.3013	20.6065	20.3013	20.4698	20.3013	21.1479	20.3429	20.6522	20.3847	20.3429	20.7399	20.2024	20.3429	20.0259	20.4698	19.9856	20.2024	20.6947	20.0665
P36980	16.0895	16.1363	16.3736	15.3452	15.4255	15.5131	15.3452	15.4255	15.3062	16.0046	15.1444	14.198	14.6611	15.3867	16.1363	15.0516	16.5771	16.1735	15.1855	15.9665	16.0046	16.3563	15.4255	15.8553	16.0895	15.4255	16.1363	17.0497	14.323	16.0046	16.0451	14.7845	15.7327	16.3906	15.3867	15.8553	15.6501	15.9665	15.5131	16.3906	15.8553	15.8553	15.8134	14.323	15.8134	14.6611	14.0097	16.8087	15.3062
P40197	11.7377	12.4427	11.5551	10.2264	11.2981	11.8887	11.043	11.043	11.2981	11.043	11.2981	11.043	12.7115	11.7377	10.7142	11.2981	12.4427	11.043	11.2981	10.2264	11.043	11.5551	11.8887	12.1709	11.2981	13.2386	10.2264	11.043	11.2981	10.7142	11.5551	11.043	10.7142	13.4172	11.5551	10.7142	10.2264	10.7142	11.043	11.7377	11.2981	11.043	11.8887	10.2264	12.041	10.7142	11.5551	12.041	11.2981
P43251	17.7185	17.41	18.0318	17.5343	17.5754	17.5754	17.653	17.4935	17.2427	17.2427	17.6854	17.1208	18.0592	17.5343	17.7526	17.4935	17.88	17.8523	17.0079	17.5754	17.3695	17.3273	17.5343	17.6854	17.653	17.1995	17.653	17.5343	17.2834	17.1995	17.7927	17.8245	16.9277	17.1584	18.0318	18.0318	17.653	17.41	17.6196	17.5343	17.7526	17.91	17.6196	17.6196	17.6196	17.4935	17.5754	17.3695	17.2427
P43652	21.5382	20.9603	21.2734	21.0316	20.865	21.3639	21.2034	21.0091	21.0316	20.937	21.0756	21.0971	21.0756	21.2034	21.5774	20.6522	20.78	21.1479	21.2034	20.937	20.5193	20.6522	21.0538	21.0538	21.4021	21.0316	21.2034	21.2734	21.3639	21.0971	21.1759	21.1227	20.4698	20.9603	21.3639	21.601	21.4637	21.6472	21.0538	21.1227	21.1759	20.78	21.1227	21.2734	21.4434	21.0091	20.8268	21.0538	20.846
P48740	16.5018	15.9284	17.2834	16.5771	16.6165	16.4649	16.2838	16.4269	16.6875	16.1735	16.4649	15.2683	17.3695	16.5018	17.0497	16.9277	16.6875	17.2427	16.2838	17.0824	15.561	16.5018	16.5399	16.3906	16.6533	16.6875	16.891	17.0824	16.6875	16.3563	16.0895	16.6165	16.0451	15.8134	16.6533	16.891	16.7273	16.5771	16.6875	16.1735	17.0497	16.2086	16.7273	16.6165	16.8087	16.891	16.4269	16.5771	15.7327
P49747	14.8881	14.076	14.6012	13.5889	14.7845	14.8881	13.9471	13.8169	13.9471	13.3332	14.0097	13.7424	14.323	14.8352	13.9471	13.9471	14.3784	14.323	13.5889	13.5037	12.9412	15.1855	14.3784	13.5037	13.3332	16.1735	14.076	15.561	13.7424	14.076	15.1012	13.8169	13.7424	14.323	14.4864	13.3332	13.8838	14.1287	13.5889	14.076	14.076	14.1287	14.0097	13.6697	14.7201	14.0097	13.4172	15.8134	14.8352
P49908	17.939	17.6196	18.0592	17.7185	18.2346	17.8523	18.0015	17.88	17.9728	18.0318	18.0318	17.939	18.5149	18.2065	18.2955	17.7927	16.9678	18.1485	18.1801	17.7526	17.0824	17.9728	17.5754	18.3539	18.0894	19.001	17.91	18.7134	17.8523	18.323	17.88	18.0894	18.0015	18.1187	18.2644	17.2834	17.8523	18.6764	18.0015	17.88	18.0015	17.8245	18.4131	18.323	18.7462	18.3539	17.7185	18.3539	17.9728
P51884	19.799	18.5805	19.6101	19.2693	19.4625	19.2394	19.3988	19.3029	18.7797	18.7797	19.2394	19.001	19.5214	19.3331	19.1086	18.8878	19.4913	19.5527	19.1775	18.9238	18.7462	19.1775	19.0701	19.2693	19.3331	19.5214	19.7672	18.9626	19.2693	18.9238	19.3029	19.2077	18.6467	18.6764	19.671	19.1086	18.7797	19.5214	19.2077	18.8517	19.1451	19.2394	18.7462	19.001	19.7004	19.3663	18.6467	20.1135	19.0701
P54108	13.4172	13.3332	13.5037	12.041	13.8169	13.4172	13.0425	12.4427	12.8329	13.4172	13.0425	13.9471	12.5821	13.5037	13.3332	12.8329	13.8838	12.9412	12.7115	12.5821	13.4172	12.8329	13.4172	13.4172	12.1709	9.15228	12.8329	15.3867	13.0425	12.4427	14.1287	13.0425	13.0425	14.8881	13.1455	12.8329	13.0425	13.1455	14.198	13.1455	13.3332	13.3332	13.5889	13.2386	13.2386	11.7377	12.7115	14.6611	13.2386
P55056	13.6697	14.0097	14.8352	13.8838	14.9972	16.0451	14.8352	13.5037	13.8169	14.7201	14.6012	11.7377	15.6919	14.9398	14.5415	14.6611	14.431	14.0097	14.1287	14.4864	13.5037	14.1287	14.7201	16.5771	15.1444	12.8329	14.9972	13.0425	14.6611	15.3062	16.3906	15.561	12.1709	13.3332	15.5131	13.2386	15.7327	14.9972	14.6012	14.8352	15.3062	16.2838	15.0516	16.2838	16.4269	15.4255	16.6875	15.9284	14.8881
P55058	15.7327	16.245	16.3736	15.6501	16.245	16.0895	15.7327	15.8134	15.9665	16.0451	15.8553	15.8553	15.7734	15.8899	16.245	15.6919	16.245	16.0895	15.7734	16.0895	15.2683	15.7327	15.4667	15.4255	15.8899	16.0895	16.245	17.1584	15.8899	15.0516	15.8899	15.1855	15.1444	16.1735	16.4649	15.0516	15.1855	15.8553	15.7734	15.4667	15.7327	15.3452	15.5131	15.5131	16.1363	15.561	15.3452	17.1208	16.0046
P59665;P59666	16.0046	16.9678	14.4864	16.2086	15.9665	15.561	16.3237	16.8502	17.8523	17.939	16.2086	16.7273	15.3062	15.9665	16.5399	15.1444	17.0497	15.6919	16.9277	16.7703	16.7703	16.0895	17.1995	16.5399	16.245	16.4649	16.9277	17.2834	14.9398	16.0895	17.1995	16.3563	16.5399	17.5343	14.2593	16.8087	17.3695	17.6854	16.2086	16.891	17.7185	17.2834	16.8087	16.5399	14.323	15.3452	17.1584	17.41	15.7734
P60709	18.5455	18.4131	17.7185	18.8166	18.0015	17.88	18.4406	18.6764	19.4283	18.2346	18.4131	18.323	18.6467	18.5455	18.4763	18.323	18.7134	18.6155	18.9238	18.2955	18.7134	17.41	18.4763	18.5455	17.6196	19.1451	18.6764	18.323	18.8517	17.6854	20.3429	18.8878	18.7134	18.2644	18.8166	18.7797	18.2955	19.4283	18.5805	17.6854	19.0701	20.3847	17.0079	18.2644	18.5455	18.7462	19.1451	18.6155	17.8245
P61626	16.8502	17.1208	16.2838	16.5399	14.7201	16.1735	16.6533	16.6875	16.8502	17.91	16.0451	17.1584	15.8553	16.0046	16.9678	16.4269	17.7185	16.3237	16.8502	15.6919	16.6875	16.5771	16.5771	15.8134	16.4269	15.6919	17.7185	16.6165	16.8087	16.1735	15.561	16.7273	15.8553	16.6533	16.4269	16.6533	16.6165	16.7703	15.2683	16.4269	17.1584	16.1363	16.1363	16.4269	17.1995	16.7703	17.2834	17.0079	16.1363
P61769	14.7845	14.5415	15.2287	14.076	14.8352	14.323	14.6012	14.4864	14.3784	14.7845	14.5415	15.1855	13.2386	13.8838	14.4864	14.1287	15.0516	14.5415	15.4667	14.198	14.7201	14.323	13.8838	14.9972	14.7201	13.4172	14.7845	12.041	14.7845	14.6012	15.2683	14.5415	14.198	14.198	14.431	14.323	14.1287	14.8352	14.323	15.1012	14.6012	14.431	15.3867	14.3784	15.3867	14.6012	15.3062	13.6697	14.5415
P62328	14.7201	14.9398	10.2264	13.3332	11.7377	12.1709	14.1287	14.076	10.2264	9.15228	13.9471	15.6919	14.2593	15.2683	15.0516	13.1455	15.4667	14.198	15.4255	14.9972	14.9398	14.076	15.8899	13.9471	12.8329	16.9277	14.7201	16.1363	13.9471	12.8329	14.9972	15.4255	14.6012	14.9972	13.7424	14.4864	14.7201	15.6501	14.2593	12.8329	15.4255	14.6611	12.7115	13.8838	14.431	15.1012	14.7201	16.0451	12.041
P68871	22.3013	20.3429	22.2457	22.8982	22.5172	22.0784	22.5401	23.1505	23.6312	22.1267	22.8053	22.0541	24.7377	22.6529	22.5675	22.8982	21.601	22.5945	23.245	22.6529	21.7142	20.5193	21.8403	23.3623	22.5675	21.4229	22.3013	21.3811	21.7337	21.5203	26.8668	21.9671	22.6825	22.3245	21.8403	22.0784	21.5774	24.7377	21.1227	22.4693	22.3013	26.8668	21.2937	23.9219	21.9671	21.8403	22.624	22.0784	21.5579
P69905	21.0091	18.8878	20.7399	21.2734	21.0971	20.6522	21.2034	21.601	22.3013	20.5193	21.6698	20.9133	23.3623	21.5579	21.2937	21.0971	20.3429	21.3811	22.2039	21.3466	20.2537	18.9626	20.7399	21.6922	21.2528	19.3663	20.865	19.1086	20.6947	20.0259	26.2676	20.865	20.5632	21.2284	20.7399	20.5632	20.1575	23.4038	19.4625	20.937	20.865	26.2676	19.9856	22.7115	20.9133	20.5193	21.4021	20.5193	19.9125
P78385	18.1485	19.1086	18.6764	19.9539	18.6155	18.7134	17.91	19.1451	18.6764	17.7185	18.3539	18.3847	18.8878	17.7927	18.1801	18.3539	19.0701	18.7462	18.2346	18.0592	17.3273	18.4763	18.323	18.323	17.9728	19.2394	18.323	19.3331	18.5149	18.0894	17.939	18.5149	18.2346	18.3847	18.7797	17.939	18.1187	20.0259	18.1801	18.3847	18.2955	17.6854	18.4406	17.7526	18.7134	18.7797	18.2346	19.3331	18.4406
P80108	19.0357	18.9626	19.001	19.1451	18.9626	18.9238	18.9626	19.001	18.9238	18.6764	19.001	18.6764	19.001	18.7462	19.1451	18.8517	19.3663	18.9238	18.9626	19.0701	18.3539	19.2394	18.5805	18.7134	19.0357	18.7134	19.001	18.5805	19.7672	18.8878	18.0894	19.6362	18.5455	17.88	19.1451	19.4913	19.2394	19.0357	18.8878	18.5805	18.7462	18.2955	18.6764	18.9626	19.3988	19.0357	18.7134	19.1451	18.2065
P80748	16.4269	18.2955	18.4763	18.2346	17.4935	14.8352	18.4131	18.2346	16.6165	18.8878	18.4763	19.671	19.1086	19.0357	17.4536	15.7327	15.2287	17.7526	17.5754	18.0894	19.58	19.2693	19.1086	18.4763	18.2065	15.3452	19.3331	15.9284	18.4131	17.9728	18.6155	18.7134	19.3029	18.6155	19.1086	17.6196	17.9728	17.653	16.0451	19.1775	18.0592	19.3663	19.3988	19.1086	17.0497	18.2644	17.0824	18.5149	19.1086
Q02985	17.8523	18.1187	18.7462	18.4763	18.1187	18.2065	18.0894	18.3539	18.1187	18.6155	18.2644	18.1801	18.5805	18.2955	18.2065	17.7526	18.4406	18.6467	18.7134	18.0318	17.4935	18.7134	18.4406	17.9728	18.0318	18.5149	17.9728	18.4406	17.6854	18.5455	17.2427	18.1801	18.5805	18.2346	18.3847	17.91	18.2065	18.4406	17.8523	19.2077	18.2065	17.7526	18.2346	18.6764	18.2644	18.8517	18.3539	19.671	17.91
Q03591	19.9125	19.0357	19.9856	19.3988	19.0701	19.5214	19.4913	19.3988	19.6101	19.7672	19.2077	18.8166	19.4913	19.7672	19.6101	19.1451	19.1775	19.6101	18.4131	19.799	19.6101	19.6101	19.3029	19.8752	19.8752	19.7672	19.5527	20.0665	18.6764	19.7333	18.7462	19.3331	19.0357	19.1086	19.2394	19.9539	19.671	19.671	19.7333	19.6362	20.0665	19.3029	19.2394	19.4283	19.9539	18.3847	19.799	18.5805	19.4283
Q04756	17.7526	17.2427	18.2644	17.1584	17.0497	17.1208	17.1584	17.1208	17.939	16.5771	17.0824	17.1995	17.91	17.41	17.3695	17.939	17.6854	17.5754	17.4935	16.4649	16.3563	17.0824	16.8502	17.0497	17.4935	17.2834	17.3273	17.41	17.0497	17.2427	16.9277	17.1584	16.8502	17.1995	17.9728	16.3563	16.7703	17.88	17.3273	16.6875	17.3695	16.891	17.4935	17.1584	17.7185	17.6854	17.91	17.0824	17.4935
Q06033	19.3663	19.8752	19.2077	19.7004	19.2693	19.2693	19.6101	19.671	20.3013	19.2394	19.5527	19.4283	19.4283	18.8878	19.4913	19.3988	20.4698	18.8878	19.8752	18.7797	18.8517	19.4283	19.3331	19.3663	18.5149	19.6101	19.7004	19.4625	19.001	19.3029	18.5805	19.001	19.6101	19.4913	18.8517	19.0357	18.3539	19.839	19.7672	20.0665	19.1086	18.8517	17.7927	19.2077	19.7333	19.7333	19.9856	19.3029	19.7672
Q08380	18.0318	17.1584	17.6196	17.7927	17.5343	17.6196	17.8245	17.6854	17.8245	18.5455	18.0894	17.88	17.653	16.9678	17.6196	16.9678	18.2644	17.7185	18.4406	18.3847	18.323	17.6196	20.5632	17.5343	18.9626	17.41	18.2955	17.5754	17.4536	18.8517	18.0015	16.9678	18.1187	18.4131	18.323	18.5805	18.8166	18.1801	17.939	18.2644	18.4406	17.8523	17.2427	17.4536	17.3695	17.5754	18.5455	18.3847	18.3847
Q12805	15.8553	15.1855	15.8899	14.9972	15.3452	15.4255	14.9972	15.2287	15.5131	14.9972	14.8352	16.0451	14.9398	14.9972	15.561	15.1012	15.2683	15.2683	15.9665	15.1012	15.1855	15.608	14.8881	14.8352	15.4255	16.0451	15.8553	14.8352	15.4667	15.3452	14.3784	14.9398	15.3867	14.7201	15.3452	15.1012	14.9398	15.6919	14.9972	15.7734	15.1444	14.2593	15.2287	14.6611	16.0046	15.2683	14.7845	15.1855	15.3452
Q13103	13.2386	13.6697	13.9471	12.5821	12.1709	13.1455	12.9412	12.8329	13.5889	11.7377	10.7142	11.2981	13.4172	12.7115	13.7424	13.0425	12.1709	13.5889	11.5551	11.2981	13.0425	12.9412	10.7142	12.041	13.2386	14.0097	13.1455	11.5551	13.3332	12.1709	14.076	12.5821	11.8887	12.041	12.9412	12.041	11.5551	13.2386	13.3332	12.3052	11.043	12.8329	13.5037	9.15228	9.15228	13.5037	12.9412	14.076	13.5889
Q13201	12.9412	14.2593	13.8169	13.2386	13.6697	11.5551	13.3332	13.4172	13.2386	13.6697	12.9412	13.6697	14.431	13.8169	13.5889	13.8838	13.6697	12.041	13.8169	13.2386	13.2386	13.8838	14.2593	14.2593	13.7424	14.4864	13.0425	12.8329	14.0097	13.5037	13.0425	13.7424	13.6697	12.1709	13.8169	13.4172	12.7115	13.6697	13.8169	13.7424	13.7424	13.8169	13.7424	12.9412	14.0097	13.4172	13.5037	14.2593	13.0425
Q13790	15.3452	15.4667	15.6501	14.7201	15.9284	15.2287	15.3062	14.9398	15.9284	15.2683	15.2683	15.1444	15.1012	15.3062	15.8134	15.608	15.561	15.608	15.9284	14.6012	15.1012	15.5131	14.8352	15.3062	15.3452	14.7845	15.608	13.9471	15.6919	14.4864	13.8169	15.3062	15.1855	15.1444	15.9665	14.5415	14.4864	15.7327	15.608	14.9972	14.8352	14.5415	15.4667	15.1444	16.245	16.0895	14.9972	15.2683	15.8899
Q14520	18.1187	18.0894	17.2427	17.9728	17.9728	18.4406	17.7927	17.9728	18.1801	18.5149	17.8245	17.91	18.0015	17.88	18.4406	18.0318	19.0357	17.939	17.9728	17.9728	17.7927	17.8245	18.7462	17.939	18.7134	18.6155	18.0015	18.2065	17.7526	18.0592	17.3695	18.0015	17.7185	18.0894	18.2955	18.8878	18.2346	18.4131	18.6155	17.7927	17.939	16.8502	18.3539	18.1801	18.3847	18.0894	18.2955	18.2644	17.8523
Q14624	21.6922	22.3013	22.0541	22.0784	21.8884	22.3473	22.0237	22.1267	22.4939	22.4178	22.1507	22.0541	21.6472	21.8884	22.1775	22.1024	22.6825	21.9926	22.5172	21.8884	22.1024	22.2039	22.5401	22.1024	21.915	22.0237	22.0784	22.3245	22.1507	22.0541	21.6922	21.8403	21.915	22.0237	21.6922	22.4443	21.9926	20.9133	22.4693	22.1267	21.8189	21.7752	22.2457	21.7752	22.2039	22.3473	21.8645	21.7142	22.2457
Q15166	12.5821	13.5889	13.5889	11.7377	12.9412	13.0425	11.7377	11.7377	13.4172	12.041	11.7377	12.3052	12.3052	12.041	13.2386	13.3332	13.5889	12.3052	9.15228	12.041	9.15228	13.0425	11.043	11.8887	11.7377	13.0425	11.7377	9.15228	12.7115	11.5551	9.15228	12.4427	11.7377	9.15228	13.0425	10.2264	12.041	11.5551	13.4172	11.043	11.7377	9.15228	13.3332	12.1709	12.4427	12.9412	11.043	13.3332	12.8329
Q15485	15.1012	16.3237	15.1012	15.608	16.0895	16.2838	15.2287	15.3867	15.0516	15.2287	15.7327	14.2593	15.0516	16.2838	16.5018	16.0451	14.9972	15.9284	16.0451	14.3784	16.4269	12.7115	15.1012	16.7703	16.0046	15.8553	15.1444	15.3062	15.8134	15.8899	16.4649	15.608	15.608	15.4255	16.0895	15.9665	16.1363	14.6012	15.1444	15.9284	16.2086	15.7734	15.7734	15.8899	15.7327	16.1363	15.4667	13.8169	14.9972
Q15582	14.2593	14.198	14.7201	13.9471	14.6611	13.8838	14.5415	14.3784	14.5415	14.9398	14.2593	13.3332	15.3452	14.323	13.8169	14.431	14.198	14.7845	14.3784	14.7201	14.7845	14.8352	14.323	14.9398	14.8352	14.6611	13.8838	14.3784	14.8881	14.198	13.9471	14.2593	15.1012	13.6697	15.0516	15.3867	14.5415	14.431	14.7845	14.4864	15.1012	14.9972	14.8881	14.7201	13.1455	14.2593	14.8352	13.9471	14.431
Q15848	13.3332	14.8881	15.4667	13.8169	15.5131	14.7845	15.1855	14.6611	16.0046	14.431	14.7201	15.3867	13.6697	13.4172	14.8881	11.8887	12.041	15.4667	13.7424	14.8881	15.0516	15.1012	13.6697	13.6697	14.5415	16.5771	15.2683	15.9665	15.3452	13.1455	15.1444	13.5889	14.076	15.6501	15.6919	12.9412	13.8169	14.9398	14.5415	14.7845	12.8329	14.7201	14.5415	14.8352	16.4649	14.9972	13.5889	16.5399	15.561
Q16610	16.3906	16.5018	16.891	16.3237	15.7734	15.8899	16.0451	16.6533	16.2086	16.2086	15.6501	16.9277	15.8899	16.7273	15.8553	17.2427	16.4649	15.8899	16.3906	16.3906	15.9284	15.8899	16.0451	16.2838	16.0451	16.7703	13.9471	16.8502	15.3867	16.5771	15.6919	17.3695	16.5771	16.891	16.9277	15.6501	15.7734	16.5018	16.4649	16.0451	16.3906	14.8352	16.6875	16.1735	16.6875	16.2838	16.2838	15.7734	17.1995
Q6EMK4	14.3784	14.6012	15.1444	13.6697	13.9471	14.1287	14.0097	13.8838	14.1287	14.0097	14.076	14.1287	14.4864	14.3784	14.431	14.5415	14.6012	14.6611	14.198	13.5889	13.9471	14.198	14.1287	14.1287	14.0097	15.1012	14.0097	15.1012	13.8838	13.9471	14.6611	14.431	13.8838	14.6611	14.6611	14.3784	13.7424	14.7201	14.431	14.323	13.9471	13.8838	14.323	13.5037	14.4864	13.8169	13.9471	14.6012	14.323
Q6UXB8	14.9398	12.1709	14.6611	14.2593	14.6012	14.6012	14.198	14.198	14.2593	14.198	14.431	14.431	12.8329	15.1855	14.6611	14.9972	15.4255	14.8881	14.2593	13.8838	14.6611	15.0516	14.6012	11.5551	14.1287	13.1455	14.4864	13.8169	14.1287	14.0097	14.7845	14.6611	14.0097	14.2593	15.1012	14.6012	14.2593	14.323	14.6611	14.2593	14.323	14.7845	14.6611	13.9471	15.561	14.431	13.8838	12.8329	14.7845
Q8WXG9	15.3867	16.7703	12.5821	16.1363	16.7703	15.4667	16.6165	16.2086	15.2287	15.3452	16.3237	14.7845	16.5018	14.6012	14.7201	15.561	17.1584	16.6875	15.3452	16.1735	15.5131	16.6875	15.3867	17.1995	16.5018	15.7327	15.9665	16.9678	15.3062	16.2086	17.91	16.2838	16.6875	13.8169	16.2086	15.6919	17.1208	17.1584	16.8087	17.3273	16.5399	17.0824	16.245	16.6533	18.0015	16.5771	16.9277	16.245	15.9284
Q92496	10.7142	11.7377	14.323	12.4427	13.1455	12.9412	12.7115	12.5821	11.043	13.7424	12.5821	9.15228	11.7377	9.15228	12.9412	9.15228	15.3452	13.5037	13.0425	12.9412	11.8887	14.7845	12.5821	9.15228	14.076	10.2264	9.15228	10.2264	12.9412	13.5889	10.2264	12.1709	12.4427	10.2264	12.7115	13.8838	9.15228	13.0425	11.5551	14.0097	9.15228	10.2264	13.8838	12.3052	14.076	12.7115	11.8887	9.15228	10.2264
Q92954	16.2086	16.0451	17.1584	16.245	16.7273	16.8502	16.0895	16.245	15.4667	16.4649	16.5018	16.0895	17.9728	16.8087	16.2838	15.9284	16.2086	16.6165	16.6875	16.6875	14.5415	16.1735	17.4935	16.9678	17.41	16.2838	16.0451	15.0516	15.4255	17.0497	17.5343	16.6533	16.245	16.5771	16.6165	17.5754	16.3563	16.1363	16.3563	16.5018	17.1208	16.7273	16.0046	16.7703	17.6854	16.6875	17.6854	16.3237	16.2086
Q96IY4	18.1801	18.0015	18.4131	18.2644	17.7927	18.3847	18.1485	18.0894	18.3847	18.4406	18.4406	17.6196	18.0318	17.9728	18.6155	18.1485	18.4763	18.5149	18.5805	17.91	18.0592	18.4131	18.0318	18.2346	18.0015	18.3847	18.4763	17.91	18.0894	18.2644	18.323	18.6155	17.7927	17.1208	18.2065	18.5455	18.0592	18.3539	18.2065	18.0318	18.2346	18.0592	18.323	17.8523	18.8878	18.4763	18.0318	17.939	18.0894
Q96KN2	17.3273	17.0824	16.6165	17.1995	17.7526	17.1995	17.2427	17.2834	18.1485	17.6196	17.3695	15.9284	18.4131	16.9277	17.4935	17.0497	18.6155	17.5343	14.8881	18.0015	17.0079	17.1995	17.1584	16.5018	18.8517	18.1187	17.0824	16.6875	17.653	17.4536	16.6875	17.4536	16.9678	16.5399	17.6854	17.6854	18.0318	16.6165	17.2427	16.9678	17.4935	17.0079	17.8245	17.3695	18.323	17.6196	17.8245	16.8502	17.6196
Q96PD5	19.8752	19.671	20.0259	19.3663	19.58	19.7672	19.5214	19.7333	19.3988	19.1775	19.4913	19.3331	19.6101	19.5527	19.3663	19.4913	19.839	19.7672	19.3988	19.2693	18.9238	18.7462	19.7672	19.7672	19.7333	19.9539	19.5214	19.9539	19.3988	19.1775	19.2693	19.5214	19.5214	19.5527	19.8752	18.6155	19.1086	19.4625	19.9125	19.799	19.2077	19.2693	19.3331	19.58	19.4283	19.6362	19.4625	19.4625	19.3988
Q9BXR6	13.1455	12.5821	9.15228	11.5551	13.5037	12.3052	12.041	9.15228	12.1709	12.4427	11.8887	12.041	11.8887	12.5821	12.5821	10.2264	13.1455	12.1709	11.7377	12.3052	12.3052	12.4427	12.8329	12.7115	12.4427	12.041	12.1709	14.431	12.8329	12.5821	11.7377	11.8887	11.043	14.0097	11.2981	12.4427	12.5821	12.1709	12.1709	12.5821	12.041	11.2981	12.9412	11.5551	12.3052	11.5551	12.3052	14.323	12.3052
Q9NQ79	14.198	13.8169	14.3784	14.3784	14.8881	15.3062	13.5037	14.431	14.431	13.5037	14.3784	14.8352	13.8169	13.6697	15.2287	14.076	15.9284	15.5131	14.076	14.323	12.8329	13.2386	13.9471	12.8329	13.6697	14.198	14.198	13.8838	14.5415	14.2593	14.198	14.323	12.7115	15.1012	14.198	12.7115	12.9412	14.8881	12.9412	12.9412	14.5415	12.3052	14.9972	14.198	13.9471	15.1855	13.3332	14.7845	15.0516
Q9NZP8	18.0015	18.9238	18.6467	18.0894	18.0894	18.2346	19.001	18.1187	18.2065	18.2065	18.3847	15.3062	18.7797	18.1801	18.3539	17.653	17.7927	18.5805	19.0701	17.8523	18.2065	15.6501	15.2287	18.3847	18.323	18.9238	18.2644	18.1187	18.4763	18.1801	18.3539	18.2346	17.6196	17.8523	18.7134	18.2955	18.1485	18.0592	18.0894	18.1187	18.1801	18.3847	18.5149	18.3847	19.2077	18.2346	19.7004	17.88	18.3539
Q9UGM5	16.245	16.4269	17.3273	16.3563	16.2838	16.6165	16.4649	16.5018	16.3906	15.6501	16.7273	16.2086	16.2838	16.7703	17.0079	16.6165	17.4935	16.8087	16.4269	16.8502	16.3237	16.6533	16.6875	16.3237	16.6165	16.891	16.6533	16.5399	17.1584	15.6501	16.8087	16.1363	16.3563	16.8087	16.6875	18.4131	17.2834	16.0046	16.5018	16.0046	16.3563	16.0895	16.0895	15.6501	16.9678	16.9277	16.245	15.6501	16.6165
Q9UHG3	13.7424	13.9471	15.3062	14.431	14.4864	14.7201	14.3784	14.2593	13.8838	12.7115	14.1287	14.4864	14.6012	13.9471	15.6919	12.9412	14.323	14.2593	13.9471	14.1287	14.3784	14.3784	14.5415	14.198	14.7845	15.9284	13.2386	16.0451	14.4864	14.3784	12.9412	14.6012	14.2593	14.3784	14.8881	15.2683	14.6012	14.198	15.2287	14.3784	15.2287	12.1709	13.8169	14.6012	13.3332	14.7845	13.8169	14.8352	13.7424
Q9UK55	15.4667	16.2086	16.6875	15.9665	15.1444	16.3237	15.4255	16.0895	16.5771	15.9665	15.9284	15.7327	16.9678	16.3563	16.4269	15.8899	16.5399	16.4269	15.3062	16.2086	16.4649	15.7734	16.2086	15.5131	16.2838	16.245	14.8881	15.8134	15.5131	16.1363	15.7734	16.2086	16.2086	16.3563	16.3906	16.9678	15.8899	16.245	15.4255	15.8899	16.1363	15.0516	15.8899	15.3452	16.0451	16.3906	15.9284	14.8881	16.1735
Q9Y5Y7	13.9471	14.1287	14.0097	13.0425	13.5889	13.6697	13.8838	13.1455	11.5551	13.1455	13.7424	13.0425	14.198	13.5889	13.6697	14.0097	12.7115	13.1455	13.2386	13.1455	13.8838	13.4172	11.7377	13.8169	13.1455	13.5889	12.5821	12.5821	13.2386	13.6697	12.5821	13.5037	13.9471	11.8887	14.323	13.8169	13.6697	13.5037	14.1287	13.4172	13.5889	14.4864	11.5551	13.5889	15.6919	13.5889	14.323	12.4427	14.0097
Q9Y6R7	17.0497	15.2683	16.1131	16.0895	16.5399	15.608	16.0046	16.1735	15.3452	16.5399	16.0895	16.5018	16.3906	16.3237	15.608	16.8502	16.7273	15.9665	15.8553	16.7273	15.7734	16.1363	15.6919	16.2086	16.1735	14.2593	15.8899	14.9972	15.7734	15.5131	14.431	16.4649	15.4255	15.561	16.8087	16.6875	16.9277	16.2086	16.1735	15.8134	15.0516	13.9471	15.1444	16.0895	15.9665	16.3237	16.1735	14.198	15.8553
[truncated: 89 more columns]

## Sheet: Statistical testing results
Top vs. bottom 30 seroconverters (based on raw seroconversion (composite))					Top vs. bottom 30 seroconverters (based on Adj. seroconversion (composite))					Interaction between age and Adj. seroconversion (composite) on expression					Top vs. bottom 30 seroconverters (based on Adj. seroconversion against A/H1N1)					Top vs. bottom 30 seroconverters (based on Adj. seroconversion against A/H3N2)					Top vs. bottom 30 seroconverters (based on Adj. seroconversion against B/Yamagata)					Top vs. bottom 30 seroconverters (based on Adj. seroconversion against B/Victoria)					Spearman's correlation raw seroconversion (composite) vs. expression					Spearman's correlation Adj. seroconversion (composite) vs. expression
ID	Log2 (fold change)	P-value	Adjusted P-value		ID	Log2 (fold change)	P-value	Adjusted P-value		ID	Expression direction (young vs. old)	P-value (interaction age&adj. seroconversion)	Adjusted P-value (interaction age&adj. seroconversion)		ID	Log2 (fold change)	P-value	Adjusted P-value		ID	Log2 (fold change)	P-value	Adjusted P-value		ID	Log2 (fold change)	P-value	Adjusted P-value		ID	Log2 (fold change)	P-value	Adjusted P-value		ID	Correlation coefficient	P-value	Adjusted P-value		ID	Correlation coefficient	P-value	Adjusted P-value
P02655	0.485821	0.000122032	0.0333147		P01714	-0.253362	0.0034778	0.491473		A0A075B6I1	0.516617	0.0125176	0.976096		P35858	0.126265	0.00315504	0.550114		Q15848	-0.398243	0.00286595	0.523192		P06310	-0.205055	0.00822737	0.97253		P0CG47;P0CG48;P62979;P62987	0.567537	0.00537676	0.587938		P29622	0.343783	3.65374e-05	0.00997471		P01019	0.249136	0.00321211	0.412207
P02647	0.493262	0.000331011	0.0354152		P23528	0.735041	0.00913752	0.491473		P01700	0.354215	0.0484559	0.976096		P10720	0.21564	0.00403014	0.550114		P19652	-0.155498	0.00383291	0.523192		P05156	-0.111899	0.00932451	0.97253		P04196	-0.152855	0.0130028	0.587938		P02647	0.316383	0.000156554	0.0213696		P04180	0.231253	0.0063528	0.412207
P02652	0.356146	0.000389178	0.0354152		P0CG47;P0CG48;P62979;P62987	0.349292	0.0175542	0.491473		P01619	0.544901	0.0489337	0.976096		P02776	0.504782	0.00848019	0.58303		P23528	1.02799	0.00719156	0.536072		Q13201	0.202336	0.0226707	0.97253		Q04756	-0.295172	0.0144261	0.587938		P06727	0.296239	0.000418869	0.0381171		P35858	0.229709	0.00672288	0.412207
P29622	0.194116	0.000546917	0.0373271		P07737	0.608382	0.0192041	0.491473		A0A0C4DH38	0.498985	0.0509937	0.976096		P01019	0.214584	0.0113539	0.58303		P49908	-0.327353	0.00785454	0.536072		P06727	0.12535	0.0239042	0.97253		P04180	0.0955455	0.0144457	0.587938		A0A087WSX0	-0.263548	0.00178878	0.072278		P10720	0.22086	0.0092373	0.412207
P04180	0.190306	0.00233463	0.0925822		P49908	-0.0895134	0.0196583	0.491473		A0A075B6H9	0.401332	0.0567863	0.976096		P07477;P07478;Q8NHM4	0.559443	0.0134899	0.58303		A0A0B4J1V2	-0.36353	0.031189	0.988393		P01011	-0.0818726	0.0254133	0.97253		P11597	0.290641	0.018558	0.587938		P01833	-0.260917	0.00199535	0.072278		A0A075B6S9;P0DSN7	-0.220284	0.00942637	0.412207
P06331	-0.352019	0.00250305	0.0925822		Q96KN2	0.434939	0.020003	0.491473		A0A0C4DH67	0.284961	0.0723252	0.976096		P61769	-0.23007	0.0156582	0.58303		P07737	0.52521	0.0340512	0.988393		P22891	0.343533	0.0313754	0.97253		P06312	0.110291	0.0194918	0.587938		P78385	0.259611	0.00210578	0.072278		A0A0C4DH73;P01611	-0.21613	0.0108959	0.412207
P78385	0.373142	0.00256291	0.0925822		P02747	-0.0976199	0.0204453	0.491473		A0A075B6K5	0.352715	0.0788595	0.976096		P08185	0.187747	0.0168808	0.58303		P02748	-0.151212	0.0383074	0.988393		P01860	-0.182471	0.0320035	0.97253		Q03591	-0.203035	0.019767	0.587938		P02655	0.259544	0.00211157	0.072278		P0CG47;P0CG48;P62979;P62987	0.213922	0.0117557	0.412207
P02656	0.219058	0.00271303	0.0925822		P01019	0.214584	0.0204967	0.491473		A0A087WW87.P01614	0.735735	0.081314	0.976096		P02774	0.0871221	0.0170851	0.58303		P06396	-0.0945617	0.041027	0.988393		P35542	-0.17079	0.0366579	0.97253		P12259	-0.0850468	0.0200731	0.587938		P02652	0.256829	0.00235955	0.072278		P11597	0.208082	0.0143237	0.412207
P06727	0.378726	0.00363934	0.102356		P04003	-0.202308	0.0218574	0.491473		P01709	0.395327	0.0848842	0.976096		Q08380	-0.228822	0.0253279	0.597576		P23142	-0.165689	0.0506893	0.988393		P06681	-0.0795958	0.0421064	0.97253		A0A0B4J1U7	0.136213	0.0243809	0.587938		A0A0C4DH73;P01611	-0.256588	0.00238279	0.072278		P07359	0.202613	0.0171589	0.412207
P02649	0.393862	0.00400068	0.102356		A0A075B6K5	-0.166971	0.0233496	0.491473		A0A087WSZ0	0.883851	0.0887944	0.976096		P01859	0	0.026168	0.597576		P25311	-0.17593	0.0528537	0.988393		P0DJI8	-0.17062	0.0435155	0.97253		P01717	-0.29694	0.0253927	0.587938		P0DOY3	-0.253448	0.00270515	0.0738507		P23528	0.202226	0.0173767	0.412207
A0A075B6S9;P0DSN7	-0.547545	0.00443637	0.102356		P08185	0.165789	0.0235027	0.491473		A0A075B6H7	0.469925	0.0932044	0.976096		P04180	0.196906	0.0274415	0.597576		P02649	0.228675	0.0537138	0.988393		P02656	0.144356	0.0494815	0.97253		P10720	0.205601	0.0254744	0.587938		P04180	0.247341	0.00344727	0.0855549		P07737	0.201386	0.017858	0.412207
A0A0C4DH73;P01611	-0.876415	0.00468383	0.102356		P00748	0.0827151	0.0253693	0.491473		P01860	0.415038	0.10565	0.976096		P11597	0.319113	0.0285929	0.597576		P02671	-0.0940393	0.0574127	0.988393		A0A0C4DH38	-0.242759	0.050445	0.97253		P51884	-0.0298355	0.0258654	0.587938		P06331	-0.243045	0.00407416	0.0856981		P02776	0.200938	0.018119	0.412207
P0DOY3	-0.165947	0.00487411	0.102356		P02748	-0.106193	0.0259076	0.491473		Q9BXR6	0.216597	0.107493	0.976096		P06312	0.136637	0.0298758	0.597576		Q03591	-0.290861	0.0660391	0.988393		P02753	0.113553	0.0615541	0.97253		P00734	0.118005	0.0279971	0.587938		P11597	0.243002	0.00408086	0.0856981		P01833	-0.196779	0.0207079	0.416883
P02671	-0.292737	0.00780569	0.152211		A0A075B6S9;P0DSN7	-0.354589	0.0285689	0.491473		P12259	0.124461	0.117618	0.976096		P02775	0.186	0.0309075	0.597576		P01857	-0.132298	0.067303	0.988393		A0A0C4DH25	0.150495	0.0622273	0.97253		P01009	0.256325	0.0332894	0.649143		P07359	0.237007	0.00512816	0.099999		P04003	-0.19484	0.0220199	0.416883
P10720	0.234912	0.00942989	0.171624		P02647	0.178011	0.0308268	0.491473		P01780	0.0199357	0.118995	0.976096		P0DJI8	-0.207361	0.0328339	0.597576		P01876	0.0577346	0.0766191	0.988393		P16070	0.1454	0.0662464	0.97253		P01019	0.115286	0.0384612	0.699994		P08603	-0.23179	0.00622847	0.113358		P02775	0.193333	0.0230887	0.416883
P02776	0.565756	0.0105102	0.17933		P22352	0.183122	0.0320735	0.491473		P01768.P0DP03	0.213702	0.131515	0.976096		P01701	-0.408249	0.0378931	0.632525		Q9UHG3	-0.152689	0.0769436	0.988393		P01768;P0DP03	-0.185565	0.0681962	0.97253		P02775	0.152774	0.0422549	0.720975		P01042	-0.223677	0.00835911	0.134546		P02647	0.190933	0.0248822	0.416883
P02747	-0.0865122	0.0116429	0.186972		Q03591	-0.26199	0.032304	0.491473		P19320	0.46235	0.134188	0.976096		Q96KN2	0.351392	0.0399609	0.632525		P60709	0.183479	0.0793436	0.988393		P01880	0.351149	0.0890651	0.97253		P01833	-0.770179	0.0473208	0.72773		P02656	0.223613	0.00837833	0.134546		P02748	-0.189561	0.0259597	0.416883
P02748	-0.0861053	0.0153337	0.219093		Q92954	-0.146666	0.0326211	0.491473		P0DOY3	0.205335	0.138734	0.976096		P22105;Q16473	0.187701	0.0417049	0.632525		P04430	0.24051	0.081185	0.988393		P02748	-0.0879659	0.0905375	0.97253		P07477;P07478;Q8NHM4	0.336926	0.0502609	0.72773		P01591	-0.2192	0.00979209	0.1452		P01042	-0.183842	0.0308931	0.468545
A0A087WSX0	-0.506583	0.0155887	0.219093		P01833	-0.512041	0.0346551	0.491473		A0A0J9YX35	0.334528	0.139758	0.976096		P17936	0.162659	0.046761	0.653634		A0A0C4DH55	-0.194726	0.0821317	0.988393		P02749	0.149917	0.0938426	0.97253		P26927	0.242997	0.0518841	0.72773		Q8WXG9	0.218298	0.0101055	0.1452		Q96PD5	0.175875	0.0390767	0.519207
O95445	0.140181	0.0160508	0.219093		P04278	0.387762	0.0360054	0.491473		P06681	0.0872367	0.140264	0.976096		A0A0C4DH73;P01611	-0.544902	0.0506769	0.653634		P01717	-0.135592	0.0909153	0.988393		P49908	0.0871656	0.109657	0.97253		P01876	-0.115469	0.0559428	0.72773		P02776	0.216776	0.0106548	0.145437		P0DOY3	-0.173598	0.0417244	0.519207
P08603	-0.123664	0.0173921	0.226097		P01717	-0.1777	0.056993	0.671983		A0A0B4J1V0	0.196367	0.142224	0.976096		P02743	-0.204299	0.056778	0.653634		P43251	0.134788	0.0950589	0.988393		P08637	0.420705	0.111616	0.97253		P05543	0.0734837	0.0576808	0.72773		P00751	-0.212017	0.0125449	0.157017		P29622	0.17355	0.0417821	0.519207
P08697	0.0487491	0.0184195	0.228569		P10720	0.168459	0.0592869	0.671983		P54108	0.766589	0.179893	0.986184		Q15166	0.416464	0.0593133	0.653634		P07358	0.0872306	0.0969987	0.988393		A0A0J9YX35	-0.203125	0.113001	0.97253		P04275	-0.170726	0.0586449	0.72773		P35858	0.211311	0.0128492	0.157017		P19652	-0.172073	0.0435816	0.519207
P01700	-0.0920498	0.0221355	0.236741		A0A0C4DH73;P01611	-0.313016	0.0603334	0.671983		Q03591	0.725865	0.18458	0.986184		Q9UGM5	0.0381092	0.0600099	0.653634		Q13790	0.00104777	0.10057	0.988393		P02671	-0.275132	0.118445	0.97253		P02751	0.0115941	0.0642039	0.734291		P10720	0.21045	0.0132285	0.157017		P08185	0.171707	0.0440375	0.519207
P01833	-0.694643	0.0224901	0.236741		P01859	0	0.0643935	0.671983		P02766	0.237648	0.185066	0.986184		A0A0A0MS15	-0.342803	0.0620918	0.653634		P62328	0.697446	0.113502	0.988393		Q14624	-0.0243481	0.120335	0.97253		P04278	0.23607	0.0645531	0.734291		O43866	-0.208392	0.0141761	0.161253		P02652	0.167536	0.0495179	0.519207
P01011	-0.0611141	0.0237089	0.236741		P04180	0.0924433	0.0650258	0.671983		O75636	0.507313	0.18594	0.986184		P02652	0.117146	0.0624213	0.653634		P0CG47;P0CG48;P62979;P62987	0.416464	0.114828	0.988393		P0CG47;P0CG48;P62979;P62987	0.424829	0.120987	0.97253		P02766	-0.0884066	0.0702882	0.767547		P05452	0.206164	0.0152675	0.161591		P01714	-0.165812	0.0519422	0.519207
P01008	0.0874632	0.0240183	0.236741		P51884	-0.0468419	0.0748652	0.671983		P01721	0.16995	0.194036	0.986184		P01591	-0.206405	0.0634817	0.653634		P01019	0.0572538	0.117154	0.988393		P07333	0.064655	0.125659	0.97253		Q12805	-0.0966642	0.0751658	0.772144		P01766	-0.20553	0.0155913	0.161591		P02649	0.164941	0.0532047	0.519207
P04003	-0.129263	0.0242403	0.236741		P35858	0.167012	0.0765542	0.671983		P01703	0.191659	0.199041	0.986184		O43866	-0.351837	0.0671767	0.653634		A0A075B6K5	-0.0781257	0.11993	0.988393		P04211	-0.0506375	0.130086	0.97253		A0A087WW87;P01614	-0.267908	0.0809705	0.772144		P02649	0.204781	0.0159815	0.161591		P02774	0.162935	0.0562078	0.519207
P01042	-0.118836	0.0246651	0.236741		P02776	0.319872	0.0777188	0.671983		Q13103	0.426633	0.210166	0.986184		P00734	0.156076	0.0691155	0.653634		Q12805	-0.10173	0.124024	0.988393		P05090	0.0622853	0.131529	0.97253		Q6EMK4	-0.183321	0.0839534	0.772144		A0A075B6S9;P0DSN7	-0.202085	0.0174566	0.170202		A0A087WSX0	-0.162898	0.0562636	0.519207
P07477;P07478;Q8NHM4	0.292291	0.0251483	0.236741		P02774	0.0706712	0.0800842	0.671983		Q12805	0.139874	0.230952	0.986184		P08697	0.0796239	0.0737163	0.653634		P04211	0.119956	0.151012	0.988393		P25311	0	0.131687	0.97253		P01859	0	0.0863019	0.772144		P22352	0.200505	0.018375	0.172978		A0A075B6K5	-0.162405	0.0570242	0.519207
P01701	-0.147413	0.0269091	0.23748		Q9BXR6	-0.132116	0.0829064	0.671983		P04433	0.259784	0.237184	0.986184		P02649	0.220692	0.0738963	0.653634		P02747	-0.0241693	0.157365	0.988393		P80108	0.0365673	0.134921	0.97253		P00748	0.0528523	0.0893238	0.772144		P01008	0.199396	0.019044	0.173301		P78385	0.162384	0.0570557	0.519207
Q12805	-0.159664	0.0279385	0.23748		P07358	0.133176	0.0838291	0.671983		A0A0C4DH43	0.668652	0.242952	0.986184		P05452	0.200101	0.0765677	0.653634		A0A075B6H9	0.131404	0.159765	0.988393		P06276	0.170726	0.13667	0.97253		P07360	0.10553	0.0896981	0.772144		P01009	0.197485	0.0202472	0.177972		P60709	0.158567	0.0632313	0.534129
P0CG47;P0CG48;P62979;P62987	0.409087	0.0279463	0.23748		Q12805	-0.116454	0.0859567	0.671983		A0A075B6S5	0.415331	0.2583	0.986184		Q16610	0.213099	0.0766164	0.653634		P02787	0	0.163036	0.988393		Q8WXG9	0.095179	0.142854	0.97253		P01042	-0.0336075	0.0905077	0.772144		P04003	-0.195716	0.0214184	0.177972		P07477;P07478;Q8NHM4	0.158523	0.0633048	0.534129
P11597	0.298074	0.0290643	0.23748		P60709	0.296002	0.0877082	0.671983		P01718	0.437078	0.260698	0.986184		P07333	-0.250748	0.0810765	0.670619		P02788	0.135555	0.164912	0.988393		P13671	-0.0136341	0.145959	0.97253		P04211	0.134321	0.0955629	0.790566		O95445	0.195577	0.0215131	0.177972		P36980	-0.157782	0.0645651	0.534129
A0A0B4J1Y8	-0.407798	0.0295762	0.23748		P49747	-0.248324	0.0916827	0.671983		P06727	0.451223	0.263751	0.986184		P04278	0.334034	0.0835203	0.670619		Q92496	-0.229779	0.166715	0.988393		P02745	-0.0203391	0.149913	0.97253		P08185	0.0238019	0.117554	0.84397		P06276	0.192266	0.0238715	0.191674		P02747	-0.156066	0.0675648	0.542506
A0A0C4DH38	-0.321999	0.0313933	0.244868		P78385	0.185047	0.0938818	0.671983		P01706	0.334131	0.272582	0.986184		A0A0C4DH34	-0.206013	0.0878174	0.677218		P04003	-0.109037	0.16768	0.988393		P05160	0.146154	0.159192	0.97253		A0A075B6H7	0.0307047	0.118202	0.84397		P08185	0.190113	0.0255216	0.194984		Q96KN2	0.153453	0.0723471	0.559737
A0A0J9YXX1	-0.307705	0.033687	0.245873		P11597	0.412963	0.0941313	0.671983		P02750	0.0867468	0.27598	0.986184		P51884	-0.110025	0.0893034	0.677218		P01861	0.250089	0.176422	0.988393		A0A0C4DH31	-0.275507	0.161387	0.97253		P08519	-0.969929	0.135855	0.84397		P26927	0.189537	0.0259794	0.194984		Q13201	0.152004	0.0751151	0.559737
A0A087WSZ0	-0.349476	0.0340205	0.245873		P07333	-0.186093	0.095506	0.671983		P02746	0.314742	0.29574	0.986184		O95445	0.0498856	0.0926104	0.681414		P20851	-0.0583306	0.176504	0.988393		P01591	-0.0928718	0.164125	0.97253		A0A075B6K5	-0.156065	0.138893	0.84397		P02748	-0.188454	0.0268582	0.194984		P06331	-0.151621	0.0758619	0.559737
P00751	-0.0754632	0.0342241	0.245873		P08571	-0.167883	0.0992973	0.671983		A0A075B6R9.A0A0C4DH68	0.331548	0.29593	0.986184		A0A075B6H9	0.189923	0.100143	0.681414		P00748	0.0334067	0.179984	0.988393		P29622	0.0266505	0.167597	0.97253		Q14624	0.0361343	0.141175	0.84397		P05156	-0.188113	0.0271407	0.194984		P02763	0.147528	0.0842109	0.604989
P01009	0.101511	0.0462045	0.288922		A0M8Q6	0.164643	0.102859	0.671983		Q6EMK4	0.131765	0.299383	0.986184		P00738	-0.207521	0.100474	0.681414		A0A0B4J1V6	-0.174088	0.185202	0.988393		A0A075B6S9;P0DSN7	-0.422442	0.174742	0.97253		A0A0C4DH24	-0.0945825	0.1451	0.84397		P06310	-0.187242	0.0278726	0.195108		P26927	0.145776	0.0880028	0.616019
P01860	-0.290131	0.0472012	0.288922		P01857	-0.132298	0.102865	0.671983		P48740	0.0196549	0.301953	0.986184		A0A0B4J1X8	0.127853	0.102238	0.681414		P02751	0.0231882	0.190849	0.988393		P20742	-0.197301	0.186074	0.97253		A0A0C4DH73;P01611	-0.359078	0.146166	0.84397		P02042	0.182968	0.0317135	0.216444		P19823	0.144203	0.0915211	0.616801
P05452	0.217517	0.0477866	0.288922		P19823	0.0819329	0.104723	0.671983		P0C0L5	0.418	0.303637	0.986184		A0A075B6K5	-0.154545	0.107766	0.681414		Q9UGM5	0.0765451	0.193115	0.988393		Q9UGM5	-0.149307	0.190335	0.97253		P01714	-0.154076	0.149276	0.84397		Q13201	0.176819	0.0380207	0.242841		P15169	-0.143371	0.0934287	0.616801
P01031	0.113426	0.0480686	0.288922		P12259	-0.0850468	0.109044	0.671983		P02743	0.201067	0.304618	0.986184		P04217	-0.0883858	0.110092	0.681414		P06727	-0.209281	0.194073	0.988393		P02790	0.0400031	0.192493	0.97253		P02760	-0.0902387	0.150241	0.84397		Q08380	-0.176733	0.0381151	0.242841		P0C0L5	-0.14246	0.0955504	0.616801
Q14624	-0.0363683	0.0482121	0.288922		A0A087WSX0	-0.420705	0.109045	0.671983		P06331	0.623299	0.319721	0.986184		P00748	0.0645628	0.112786	0.681414		Q9Y5Y7	-0.0432541	0.200063	0.988393		A0A0C4DH73;P01611	-0.147223	0.19375	0.97253		P23528	0.674239	0.153247	0.84397		P08697	0.176612	0.0382497	0.242841		P08697	0.141527	0.0977654	0.616801
P02765	-0.107229	0.0491814	0.288922		P02652	0.129989	0.109822	0.671983		P03951	0.157875	0.321665	0.986184		Q92954	-0.0705875	0.113356	0.681414		A0A075B6S9;P0DSN7	-0.427682	0.223105	0.988393		P01699	0.28954	0.196104	0.97253		P36955	-0.083434	0.160217	0.84397		P01700	-0.175544	0.0394528	0.244787		O43866	-0.140028	0.101406	0.616801
P00747	-0.186442	0.0494808	0.288922		P02671	-0.0925431	0.110766	0.671983		P08603	0.202693	0.332637	0.986184		P04003	-0.0741233	0.115309	0.681414		P08185	0.07327	0.223681	0.988393		P01714	-0.0664726	0.199756	0.97253		P23142	-0.101364	0.162437	0.84397		P01011	-0.174244	0.0409584	0.248481		A0A0C4DH55	-0.139142	0.103607	0.616801
P22352	0.125581	0.0500297	0.288922		P20851	-0.117525	0.118638	0.681764		P36955	0.113503	0.383081	0.986184		P01008	0.124388	0.11812	0.681414		P00746	-0.0411633	0.237632	0.988393		P00738	-0.0587968	0.200357	0.97253		A0A0C4DH67	-0.227266	0.162611	0.84397		P01019	0.173046	0.0423892	0.251571		O95445	0.138434	0.105394	0.616801
P05090	0.0745147	0.0501126	0.288922		A0A075B6R9;A0A0C4DH68	0.188695	0.120389	0.681764		P49908	0.225369	0.390785	0.986184		Q9UHG3	0.117878	0.120661	0.681414		A0A0B4J1X8	-0.0467021	0.24353	0.988393		P60709	0.136134	0.201503	0.97253		P07358	0.0431262	0.1638	0.84397		P0CG47;P0CG48;P62979;P62987	0.169959	0.0462693	0.267386		P13598	0.138122	0.106189	0.616801
P02790	0.0200016	0.051736	0.288922		P29622	0.0587356	0.120789	0.681764		P04430	0.150453	0.402833	0.986184		B9A064	0	0.12259	0.681414		P49747	-0.302382	0.245126	0.988393		P02763	0.187917	0.20304	0.97253		P00747	0.123241	0.165299	0.84397		P19823	0.169392	0.047013	0.267386		P61769	-0.137243	0.108454	0.616833
P05546	0.133385	0.0518578	0.288922		A0A0C4DH55	-0.132923	0.122368	0.681764		A0A0A0MS15	0.103802	0.403227	0.986184		P02671	0.109461	0.126936	0.681414		P10909	-0.0778445	0.253359	0.988393		A0A075B6R9;A0A0C4DH68	0.0312051	0.203485	0.97253		P07333	-0.121438	0.166558	0.84397		P02747	-0.16852	0.048176	0.268409		P08603	-0.133744	0.117845	0.621596
P35858	0.141866	0.0541348	0.295576		A0A075B6H9	0.204554	0.129708	0.708207		A0A0B4J1X5	0.354593	0.419107	0.986184		P01833	-0.255035	0.127741	0.681414		P07360	0.0868177	0.257484	0.988393		P48740	-0.130253	0.208057	0.97253		P01877	-0.176445	0.169707	0.84397		P68871	0.167712	0.0492755	0.269044		P06312	0.132078	0.122534	0.621596
P05155	0.119864	0.055406	0.296585		P61769	-0.142473	0.143659	0.741406		P02748	0.154693	0.42458	0.986184		P01718	-0.334949	0.131833	0.681414		P59665;P59666	0.0727442	0.265707	0.988393		P68871	0.649777	0.21084	0.97253		A0A087WSZ0	-0.311389	0.170082	0.84397		Q96KN2	0.163455	0.0554158	0.293476		P01857	-0.131911	0.123013	0.621596
P02042	0.808521	0.0663547	0.345718		P19652	-0.165879	0.144574	0.741406		A0A0B4J1Y9	0.210536	0.429238	0.986184		P02788	-0.209915	0.132202	0.681414		A0A075B6I0	-0.0797637	0.275115	0.988393		P02647	-0.020572	0.211778	0.97253		A0A075B6P5;P01615	-0.298604	0.171792	0.84397		P02671	-0.162541	0.0568133	0.293476		P20742	0.130941	0.125814	0.621596
P01593;P01594	-0.0918539	0.0676128	0.345718		P25311	-0.134404	0.150354	0.741406		P01597.P04432	0.134608	0.429661	0.986184		O14791	0.108759	0.132289	0.681414		A0A075B6R9;A0A0C4DH68	0.171169	0.279109	0.988393		A0A0C4DH24	0	0.212658	0.97253		P20851	-0.074771	0.174106	0.84397		P00747	-0.162058	0.0575628	0.293476		P07360	0.127682	0.135596	0.621596
P04433	-0.105991	0.0683837	0.345718		O95445	0.0989215	0.151027	0.741406		P23083	0.180418	0.43055	0.986184		P03952	0	0.138063	0.697984		Q6EMK4	-0.0276891	0.288134	0.988393		P13598	0.515144	0.212847	0.97253		P00742	0.0867024	0.174585	0.84397		P01768;P0DP03	-0.161747	0.0580502	0.293476		Q03591	-0.12761	0.135817	0.621596
P61769	-0.140315	0.0762323	0.37839		P23142	-0.132943	0.152478	0.741406		P08709	0.409087	0.433132	0.986184		P01344	0	0.142675	0.70715		A0A0A0MT36	-0.400989	0.291686	0.988393		A0A075B6J9	-0.105888	0.223962	0.97253		P04114	-0.0263268	0.178503	0.84397		A0A0C4DH38	-0.159993	0.0608622	0.302098		A0A0C4DH67	-0.126945	0.137884	0.621596
P60709	0.222472	0.0819605	0.398575		P02649	0.201242	0.158724	0.741406		A0A0J9YXX1	0.364158	0.448686	0.986184		P19823	0.0643324	0.145056	0.70715		P05155	-0.0350972	0.294952	0.988393		A0A0C4DH34	-0.23459	0.224713	0.97253		P07357	0	0.180549	0.84397		P02787	0.157765	0.0645949	0.307556		P00738	-0.126915	0.137978	0.621596
A0A075B6S5	-0.220079	0.0832411	0.398575		Q13201	0.165959	0.159699	0.741406		A0A0C4DH31	0.448937	0.450277	0.986184		Q9NZP8	0.0412728	0.153059	0.719865		P01714	-0.0506375	0.295291	0.988393		Q9UK55	0.162339	0.227808	0.97253		Q15848	-0.191123	0.18143	0.84397		P15169	-0.157084	0.0657719	0.307556		Q9BXR6	-0.126297	0.139923	0.621596
P01768;P0DP03	-0.0490917	0.0848625	0.398575		P01742	-0.146215	0.161615	0.741406		P33151	0.277016	0.458943	0.986184		P05155	0.0115746	0.156605	0.719865		P07333	0.064655	0.295656	0.988393		P40197	0.255035	0.233256	0.97253		P49908	-0.0871656	0.189585	0.84397		A0A075B6K4	-0.156814	0.0662432	0.307556		P01008	0.125481	0.142522	0.621596
P01019	0.350328	0.0861388	0.398575		A0A0B4J1U7	0.149186	0.170696	0.741406		P01817	0.0310264	0.465509	0.986184		Q9UK55	0.186453	0.162683	0.719865		P03951	-0.172139	0.301409	0.988393		P08697	0.0316865	0.233677	0.97253		P01599	-0.0709971	0.193874	0.84397		P13598	0.156686	0.0664681	0.307556		P07333	-0.124644	0.145226	0.621596
A0A0C4DH24	-0.241052	0.0899669	0.406188		Q15848	-0.121185	0.172858	0.741406		P26927	0.277885	0.473476	0.986184		Q06033	-0.208499	0.174603	0.719865		P04114	0.110222	0.304004	0.988393		P01700	-0.0934542	0.234753	0.97253		P61769	-0.112638	0.199142	0.84397		P01860	-0.150916	0.0772496	0.349602		P23142	-0.124225	0.146593	0.621596
P04004	-0.115317	0.09076	0.406188		P04196	-0.0277715	0.177128	0.741406		P59665.P59666	0.0144404	0.475055	0.986184		P01714	-0.0865423	0.174969	0.719865		A0A075B6S2;A2NJV5	0.0397376	0.307955	0.988393		A0A0B4J1U7	0.123844	0.2372	0.97253		P07737	0.433674	0.201148	0.84397		P02751	-0.150074	0.0789357	0.349602		P01009	0.123954	0.147484	0.621596
A0A075B6K5	-0.211301	0.095547	0.420715		P07360	0.0879872	0.179228	0.741406		A0A075B6P5.P01615	0.736916	0.482105	0.986184		P29622	0.208499	0.17519	0.719865		A0A0B4J1U7	-0.088012	0.31392	0.988393		P23528	0.537855	0.238206	0.97253		Q15485	0.141284	0.204944	0.84397		P00738	-0.149846	0.0793969	0.349602		Q08380	-0.123818	0.147931	0.621596
P23528	0.409093	0.0988978	0.422647		P36955	-0.0679711	0.179926	0.741406		A0A0A0MT89	0.156413	0.49003	0.986184		A0A0J9YXX1	-0.149343	0.177686	0.719865		A0A075B6P5;P01615	-0.0804928	0.314072	0.988393		P02775	0.0577753	0.242726	0.97253		P01703	-0.126651	0.206522	0.84397		P02745	-0.148764	0.0816149	0.353664		A0A075B6K4	-0.123205	0.149964	0.621596
P01766	-0.113946	0.0990821	0.422647		P01009	0.149194	0.183164	0.741406		P80748	0.405389	0.490905	0.986184		P08519	-0.333932	0.182535	0.719865		P69905	0.422193	0.317127	0.988393		Q15166	0.206005	0.245198	0.97253		P08697	0.0804177	0.208113	0.84397		P01718	-0.146175	0.0871264	0.371649		P05452	0.123066	0.150427	0.621596
P55056	0.230682	0.102708	0.431372		P01599	-0.0902291	0.190412	0.741406		P01742	0.284683	0.499024	0.988355		A0A087WSZ0	0.449521	0.183113	0.719865		P02763	0.0636732	0.329847	0.988393		P15814	-0.0777549	0.249249	0.97253		P05546	0	0.208671	0.84397		P02765	-0.143876	0.0922677	0.376922		A0A0J9YXX1	-0.123059	0.150451	0.621596
P01591	-0.266223	0.10499	0.434278		P02743	-0.168724	0.191191	0.741406		P00751	0.116205	0.508622	0.988355		P02647	0.178011	0.18317	0.719865		A0A075B6R2	0.0565848	0.334783	0.988393		P04180	0.0740426	0.250003	0.97253		P36980	-0.180451	0.211753	0.84397		P80108	0.143872	0.0922757	0.376922		P01834	-0.122584	0.152043	0.621596
P08185	0.143832	0.112933	0.460013		Q02985	-0.0576926	0.193127	0.741406		P08571	0.303916	0.511342	0.988355		A0A0B4J1X5	-0.020309	0.183898	0.719865		P01766	0.0370213	0.339755	0.988393		P07357	-0.110262	0.254076	0.97253		P07996	0.155143	0.214651	0.84397		P01031	0.143772	0.0925047	0.376922		P01591	-0.121855	0.154516	0.621596
P01718	-0.203123	0.114582	0.460013		P26927	0.207704	0.195789	0.741406		P01877	0.367963	0.529761	0.988355		P01871	-0.325416	0.184285	0.719865		P0DOY3	-0.0210794	0.340908	0.988393		P04430	0.17835	0.2589	0.97253		P01742	0.0934974	0.216551	0.84397		Q12805	-0.14216	0.0962577	0.386446		P01717	-0.121189	0.156797	0.621596
Q8WXG9	0.408856	0.118714	0.463085		P01591	-0.16392	0.203601	0.741406		P36980	0.695648	0.536384	0.988355		P20742	0.963928	0.184288	0.719865		A0A0B4J1V0	-0.074695	0.342021	0.988393		P26927	0.166452	0.263632	0.97253		A0A075B6I0	0.275404	0.2178	0.84397		A0A0B4J1U7	0.141284	0.0983485	0.389118		P02042	0.120965	0.15757	0.621596
P04114	0.0815614	0.11874	0.463085		A0A0B4J1Y9	0.17773	0.205452	0.741406		P04275	0.343034	0.553926	0.988355		P0C0L5	-0.109758	0.188464	0.719865		P36980	-0.366948	0.345979	0.988393		A0A087WW87;P01614	-0.191079	0.264524	0.97253		P54108	0.250773	0.218313	0.84397		P54108	0.14025	0.10086	0.389311		P04430	0.120102	0.160576	0.621596
P10909	-0.0236504	0.1247	0.47948		P02775	0.140315	0.208015	0.741406		P61769	0.365478	0.556189	0.988355		P43652	0.0784112	0.194176	0.719865		A0A075B6J9	-0.0593284	0.347474	0.988393		P62328	-0.00147169	0.265329	0.97253		P02747	-0.042522	0.219494	0.84397		P02788	-0.140092	0.101249	0.389311		P05546	0.119794	0.161661	0.621596
P54108	0.351493	0.126779	0.479758		P08603	-0.162302	0.212712	0.741406		A0A0C4DH24	0.413802	0.558315	0.988355		P06331	-0.150636	0.201332	0.719865		A0A075B6K4	-0.0568008	0.348208	0.988393		P01717	-0.176032	0.265647	0.97253		P01344	-0.0222068	0.224087	0.849664		P05090	0.136939	0.109247	0.414227		P68871	0.117933	0.168324	0.638228
P07359	0.331779	0.129417	0.479758		P0C0L5	-0.18802	0.221145	0.741406		P07360	0.135296	0.56197	0.988355		P02748	-0.0401099	0.201885	0.719865		P01703	-0.104669	0.349979	0.988393		P15169	-0.191513	0.266177	0.97253		P0C0L5	-0.175434	0.234865	0.858513		A0A075B6H7	-0.133786	0.11773	0.436634		A0A075B6R9;A0A0C4DH68	0.115214	0.17842	0.667243
P02787	0	0.130044	0.479758		P06312	0.0433002	0.226432	0.741406		P0C0L4	0.0368193	0.574239	0.988355		A0A0B4J1V0	-0.0887517	0.202496	0.719865		P01031	-0.0690208	0.352766	0.988393		P01833	-0.512041	0.267707	0.97253		P13598	0.257006	0.235629	0.858513		P02763	0.133561	0.118355	0.436634		A0A0B4J1U7	0.112712	0.188099	0.693932
Q96KN2	0.325155	0.132449	0.482116		P05546	0.0441322	0.228058	0.741406		P06276	0.1782	0.593492	0.988355		P01599	-0.0730142	0.203083	0.719865		P22792	-0.0557601	0.353142	0.988393		Q04756	-0.0643034	0.268415	0.97253		P01721	0.0210935	0.23995	0.858513		P04004	-0.132585	0.121091	0.44077		Q12805	-0.111328	0.193617	0.699246
O43866	-0.37311	0.139278	0.498379		P0DJI8	-0.0414008	0.233648	0.741406		P05160	0.102237	0.595594	0.988355		P07737	0.283308	0.208863	0.719865		P02753	-0.0531919	0.353639	0.988393		P19652	-0.103281	0.273925	0.97253		P05090	0.0288656	0.244247	0.858513		P60709	0.129646	0.129634	0.465659		P02751	-0.111069	0.194662	0.699246
O14791	0.173522	0.140568	0.498379		P08697	0.0150993	0.233867	0.741406		P61626	0.285883	0.599045	0.988355		P36980	-0.0839413	0.208943	0.719865		P51884	0.0168249	0.371317	0.988393		P08571	-0.0608936	0.276446	0.97253		A0A0B4J1V2	0.123055	0.244598	0.858513		P01871	-0.128319	0.133639	0.468777		P05156	-0.109451	0.201283	0.71364
Q13201	0.125603	0.144876	0.507066		P02745	0	0.234301	0.741406		P22105.Q16473	0.0905548	0.608166	0.988355		P05546	0.0654057	0.210873	0.719865		P04433	-0.0257251	0.37252	0.988393		Q9BXR6	0	0.292298	0.97253		P04070	0.00040942	0.246681	0.858513		P36980	-0.128222	0.133936	0.468777		P00734	0.107325	0.210229	0.723619
P68871	0.497182	0.148616	0.507487		P36980	-0.464774	0.234351	0.741406		P01701	0.0804117	0.613564	0.988355		P02751	-0.0854859	0.218928	0.719865		Q9BXR6	-0.0649447	0.372806	0.988393		O43866	-0.219141	0.293764	0.97253		Q15166	0.132116	0.248434	0.858513		A0A0B4J1Y8	-0.124455	0.145841	0.503653		P01859	0.106905	0.212029	0.723619
A0A075B6K4	-0.167224	0.148714	0.507487		P05156	-0.0518244	0.234487	0.741406		P01023	0.14917	0.61958	0.988355		P05160	-0.0726859	0.219903	0.719865		P22105;Q16473	-0.187701	0.37889	0.988393		P01780	0.161156	0.297847	0.97253		O00187	-0.023199	0.252229	0.860731		P19652	-0.123677	0.148398	0.503653		P49908	-0.1069	0.21205	0.723619
P15169	-0.147064	0.163479	0.550986		Q6EMK4	-0.0553782	0.23832	0.741406		A0A075B6S2.A2NJV5	0.172646	0.621145	0.988355		P55056	-0.483423	0.220536	0.719865		P01782	0.0314241	0.387873	0.988393		O95445	0.0657873	0.299502	0.97253		P0C0L4	-0.133444	0.262989	0.880521		P04433	-0.123331	0.149545	0.503653		P12259	-0.106261	0.21481	0.723989
Q08380	-0.103585	0.169454	0.564158		P02760	-0.109999	0.241785	0.741406		P08637	0.3366	0.625889	0.988355		Q02985	0.015406	0.222329	0.719865		P07996	0.0143826	0.388182	0.988393		P00751	-0.0232947	0.299699	0.97253		O95445	0.0169278	0.264479	0.880521		A0A0C4DH55	-0.122811	0.15128	0.503653		P51884	-0.105123	0.219792	0.728558
P04217	-0.0451722	0.17487	0.574609		P01860	-0.233161	0.245678	0.741406		P01766	0.307452	0.651431	0.988355		P02747	-0.0601804	0.223311	0.719865		Q14520	-0.0728453	0.389254	0.988393		P02750	-0.155035	0.307817	0.97253		P02649	0.097971	0.276259	0.901525		P02775	0.119503	0.162689	0.521382		P01703	-0.103936	0.22507	0.728558
P01834	-0.0318366	0.179179	0.574609		P01023	0.0994465	0.248486	0.741406		P01593.P01594	0.351387	0.659961	0.988355		P80748	-0.261023	0.223626	0.719865		Q6UXB8	0	0.389887	0.988393		P01857	0.130318	0.313745	0.97253		P13671	0.0573551	0.279162	0.901525		A0A075B6I0	-0.118659	0.165701	0.521382		Q92954	-0.103813	0.225625	0.728558
P02763	0.128387	0.180449	0.574609		P01619	0.133449	0.249904	0.741406		Q04756	0.0428324	0.661015	0.988355		P01031	-0.0876811	0.224134	0.719865		P01817	-0.000479509	0.390653	0.988393		P78385	0.14558	0.314508	0.97253		Q9NZP8	-0.0298136	0.280695	0.901525		P00740	-0.118452	0.166446	0.521382		Q15848	-0.103252	0.228155	0.728558
P01859	0	0.181012	0.574609		Q14520	-0.0424832	0.252886	0.741406		P01871	0.0276682	0.666255	0.988355		P02765	0.107309	0.227022	0.720662		P78385	-0.0279452	0.390899	0.988393		P02655	0.198208	0.320405	0.97253		P01817	-0.288668	0.285345	0.905804		P0C0L5	-0.118367	0.166751	0.521382		P07996	0.102599	0.231124	0.728558
A0A0B4J1U7	0.197532	0.186788	0.586128		P01718	0.175609	0.253876	0.741406		P02745	0.224816	0.667922	0.988355		P00747	0.149195	0.231668	0.724746		P80748	-0.0755602	0.397387	0.988393		A0A087WSX0	-0.239344	0.330637	0.97253		P01766	-0.0526475	0.291064	0.913338		P04217	-0.118314	0.166942	0.521382		A0A075B6H9	0.102369	0.232178	0.728558
P01717	-0.149135	0.192474	0.587933		P01766	0.0430058	0.257124	0.741406		P00739	0.189267	0.688476	0.988355		P01834	-0.0941639	0.234005	0.724746		P02746	-0.0734132	0.402201	0.988393		P07737	0.270575	0.33334	0.97253		A0A0A0MT36	0.165041	0.296633	0.914445		P0DJI8	-0.118004	0.168065	0.521382		P01742	-0.0981185	0.252245	0.782534
P01699	-0.188176	0.193015	0.587933		P02751	-0.0735428	0.260552	0.741406		P10909	0.0150658	0.703649	0.988355		A0M8Q6	0.168923	0.237444	0.724746		Q9Y6R7	0.163496	0.405268	0.988393		A0A0B4J1V2	0.261119	0.333362	0.97253		P03952	0.0795058	0.301236	0.914445		P06312	0.112638	0.18839	0.570828		P00748	0.0968182	0.258617	0.787406
P02745	-0.040878	0.193824	0.587933		P00734	0.0943037	0.261964	0.741406		P07477.P07478.Q8NHM4	0.0102216	0.707044	0.988355		Q13790	-0.057671	0.238927	0.724746		A0A087WSZ0	0.367822	0.407503	0.988393		A0A0C4DH43	0.422834	0.340128	0.97253		P02647	0.0463089	0.301465	0.914445		P07477;P07478;Q8NHM4	0.112376	0.189427	0.570828		P40197	0.096451	0.260435	0.787406
A0A0C4DH55	-0.165033	0.199105	0.592813		P00738	-0.0330822	0.267728	0.741406		P01699	0.277233	0.710884	0.988355		P60709	0.291011	0.241847	0.725542		P18428	0.0559048	0.411567	0.988393		P11597	0.290641	0.340997	0.97253		P01591	-0.0216348	0.305386	0.916158		P10909	-0.111497	0.192936	0.570828		Q16610	0.0949806	0.267807	0.787406
P05109	0.0253395	0.199802	0.592813		A0A075B6S2;A2NJV5	0.171283	0.269727	0.741406		P27169	0.07888	0.711725	0.988355		P01009	0.0891792	0.250448	0.743178		P07357	0.0487491	0.428078	0.988393		Q06033	-0.148625	0.346404	0.97253		P02776	0.104669	0.322947	0.943989		P23528	0.111112	0.194489	0.570828		P43251	0.0941695	0.271933	0.787406
P01743	-0.0387303	0.201947	0.592813		P01042	-0.0816574	0.274537	0.741406		P01042	0.00525268	0.715296	0.988355		P04196	-0.0830745	0.254524	0.747151		P01709	-0.0799181	0.432922	0.988393		P14151	-0.0583847	0.350815	0.97253		P19823	0.0819329	0.324204	0.943989		P69905	0.110656	0.196337	0.570828		P02655	0.0937884	0.273887	0.787406
P80748	-0.135591	0.205664	0.597302		P02763	0.124655	0.276932	0.741406		P10643	0.000346643	0.721801	0.988355		Q9Y6R7	0.188851	0.260271	0.754174		P68871	0.600744	0.438465	0.988393		P27918	-0.0575118	0.35187	0.97253		P18428	0.0189962	0.325037	0.943989		A0A0G2JS06	-0.110108	0.198573	0.570828		P01768;P0DP03	-0.0931631	0.277112	0.787406
P0DJI8	-0.169422	0.207925	0.597512		P01834	-0.0318366	0.277047	0.741406		P02749	0.0903734	0.72908	0.988355		P16070	-0.0872195	0.263737	0.754174		Q96PD5	0.073802	0.44414	0.988393		P01042	0.013344	0.353189	0.97253		P80748	0	0.332271	0.94743		Q15166	0.109622	0.200576	0.570828		P25311	-0.0930736	0.277576	0.787406
O75882	0.0159024	0.21158	0.598293		P05452	0.0601494	0.278326	0.741406		Q14624	0.00123365	0.73065	0.988355		Q13201	0.168857	0.265204	0.754174		Q96KN2	0.165045	0.449615	0.988393		O00187	-0.0703379	0.358367	0.97253		P01743	-0.105457	0.335371	0.94743		P51884	0.109584	0.200731	0.570828		P01766	-0.0926832	0.279605	0.787406
A0A0J9YX35	-0.182616	0.21258	0.598293		P02790	0.0400031	0.278484	0.741406		Q92496	0.27423	0.736439	0.988355		P49747	-0.151194	0.275611	0.77569		P01601	-0.128952	0.44989	0.988393		P06331	-0.0212893	0.362419	0.97253		P02042	0.307016	0.336633	0.94743		P01834	-0.107492	0.209516	0.589668		P01599	-0.0924645	0.280746	0.787406
P05156	-0.05629	0.21938	0.599176		P35542	0.0760794	0.279375	0.741406		P02741	0.361224	0.748565	0.988355		P78385	0.198935	0.286888	0.787299		P27918	-0.00171446	0.449914	0.988393		Q08380	0.135287	0.363034	0.97253		Q13201	0.202336	0.347146	0.950195		Q9BXR6	-0.106355	0.214405	0.592995		P02743	-0.0916667	0.284935	0.787406
P07737	0.225911	0.220829	0.599176		A0A075B6J9	-0.150277	0.282455	0.741406		P02774	0.101724	0.749424	0.988355		P00739	0.229376	0.294225	0.787299		A0A0C4DH34	0.131991	0.453677	0.988393		P06312	0.0216501	0.36613	0.97253		A0A075B6K4	-0.0729805	0.35327	0.950195		P02774	0.106208	0.215042	0.592995		P06276	0.0915516	0.285543	0.787406
A0A075B6H7	-0.130759	0.221891	0.599176		P04275	-0.0731966	0.288021	0.741406		P02753	0.383278	0.753217	0.988355		P00742	0.0712964	0.297183	0.787299		P02655	-0.109688	0.455266	0.988393		P02774	0.034335	0.367046	0.97253		A0A087WSY6	0.158147	0.356609	0.950195		P13796	0.10488	0.220864	0.602959		Q8WXG9	0.0910028	0.288453	0.787476
A0A0C4DH67	-0.143832	0.22234	0.599176		P01008	0.0782839	0.290562	0.741406		P04004	0.113205	0.772657	0.988355		P07996	0.107575	0.302725	0.787299		P05090	-0.128461	0.460534	0.988393		P59665;P59666	0.0755596	0.369009	0.97253		P02656	-0.0532198	0.35754	0.950195		P55056	0.10383	0.225545	0.609643		P01700	-0.0897815	0.295	0.790225
P26927	0.189555	0.223868	0.599176		P01876	-0.115469	0.290779	0.741406		P25311	0.162418	0.773031	0.988355		P04211	0.14944	0.303427	0.787299		P01706	-0.10032	0.461925	0.988393		P0DOY3	-0.0210794	0.370172	0.97253		A0M8Q6	0	0.357731	0.950195		Q14624	-0.102028	0.233745	0.613786		P04196	-0.0896788	0.295554	0.790225
P69905	0.379802	0.228408	0.605393		P01880	0.354268	0.291668	0.741406		P23528	0.205134	0.775983	0.988355		P12259	-0.0868914	0.304166	0.787299		P01602	0.198208	0.462907	0.988393		P12259	-0.0505944	0.370443	0.97253		P01834	0.0661644	0.361318	0.950195		O75460	-0.10125	0.23735	0.613786		P62328	0.0878031	0.305812	0.790225
P02751	-0.0895145	0.237326	0.62298		P06331	-0.00960634	0.29168	0.741406		P01717	0.284374	0.777562	0.988355		P02753	-0.0660058	0.305247	0.787299		A0A0G2JS06	-0.0465497	0.464669	0.988393		A0A087WSZ0	-0.194532	0.373197	0.97253		P01011	-0.0415169	0.368668	0.950195		A0A075B6R9;A0A0C4DH68	0.101014	0.238448	0.613786		P06727	0.0877676	0.306008	0.790225
P01599	-0.239284	0.242906	0.631555		A0A0C4DH24	-0.0985552	0.292469	0.741406		P07357	0.0648344	0.778185	0.988355		P01709	0.0568003	0.30714	0.787299		P01023	-0.0497233	0.466665	0.988393		P01023	-0.114356	0.375632	0.97253		P02763	0.0609814	0.369686	0.950195		P04211	-0.100747	0.239699	0.613786		P01860	-0.0872749	0.308742	0.790225
A0A0A0MS15	-0.199185	0.247161	0.633466		P07477;P07478;Q8NHM4	0.324965	0.293786	0.741406		Q13790	0.283372	0.796067	0.988355		P01706	-0.18345	0.307818	0.787299		A0A0C4DH67	-0.140653	0.468016	0.988393		P02042	0.597257	0.384607	0.97253		P14151	0.0571958	0.371743	0.950195		A0A075B6K5	-0.100521	0.240762	0.613786		P01880	0.0867536	0.311651	0.790225
P19823	0.0819329	0.248282	0.633466		Q15166	0.0649447	0.296446	0.741406		P15814	0.0482509	0.797437	0.988355		P01782	0.209662	0.309896	0.787299		A0A0C4DH25	0.15334	0.475925	0.988393		P01593;P01594	-0.0955529	0.388887	0.97253		P06331	0.0333929	0.374312	0.950195		P01705	-0.0996302	0.244976	0.613786		P07358	0.0866982	0.311961	0.790225
P23142	-0.0370391	0.252604	0.638527		A0A0G2JS06	0.131339	0.297302	0.741406		P05543	0.112023	0.800697	0.988355		P02787	0	0.314766	0.787299		P01593;P01594	-0.138809	0.475965	0.988393		P13796	0.328782	0.392061	0.97253		Q92954	0.000847619	0.382593	0.950195		P08571	-0.0991448	0.247294	0.613786		A0A087WW87;P01614	-0.0862279	0.314603	0.790225
P00742	0.0867024	0.25964	0.650291		P27918	-0.114976	0.304396	0.741406		Q16610	0.225198	0.814312	0.988355		A0A0B4J1U7	0.0421616	0.31931	0.787299		P54108	-0.153582	0.476435	0.988393		Q92954	-0.0919363	0.395136	0.97253		A0A075B6J9	0.258835	0.384386	0.950195		Q92954	-0.0987958	0.24897	0.613786		P02787	0.086067	0.315511	0.790225
P01709	-0.120635	0.268134	0.660019		P0C0L4	-0.0984762	0.305219	0.741406		A0A0B4J1X8	0.242889	0.814631	0.988355		P61626	-0.173536	0.320402	0.787299		P01880	-0.0006194	0.47754	0.988393		P00742	0.0729737	0.400548	0.97253		P02652	0.0862272	0.406105	0.950195		P40197	0.0986268	0.249785	0.613786		P49747	-0.0851115	0.320933	0.794478
P06310	-0.0749191	0.268753	0.660019		P01703	-0.166048	0.305664	0.741406		P27918	0.230333	0.817163	0.988355		P26927	0.206166	0.322666	0.787299		B9A064	0	0.488331	0.988393		P01019	0.0745151	0.400565	0.97253		Q92496	-0.121438	0.409415	0.950195		P02766	0.0985631	0.250092	0.613786		P22352	0.0847449	0.32303	0.794478
P01857	-0.132298	0.270777	0.660019		P80108	-0.0191928	0.308253	0.741406		A0A0C4DH36	0.227754	0.818781	0.988355		P00751	0.0478547	0.322995	0.787299		P08603	-0.0124928	0.488521	0.988393		P01871	-0.097003	0.402155	0.97253		P01782	0.176868	0.430924	0.950195		A0A087WSZ0	-0.0982083	0.251809	0.613786		P02671	-0.0814816	0.342078	0.795892
Q13790	-0.0603352	0.283362	0.684583		P01861	0.211823	0.308534	0.741406		P22891	0.449344	0.820816	0.988355		P23528	0.250642	0.33105	0.794572		P02741	-0.0625117	0.495287	0.988393		P10643	0.0796352	0.405358	0.97253		P01023	0.0994465	0.437444	0.950195		P02760	0.0967758	0.258826	0.625305		P43652	0.0809558	0.345213	0.795892
P02775	0.118843	0.289339	0.692892		A0A087WW87;P01614	-0.267908	0.309598	0.741406		A0A075B6K4	0.255297	0.823002	0.988355		A0A0B4J1Y9	0.0311394	0.331799	0.794572		P04070	0.081514	0.498497	0.988393		P00450	-0.0855868	0.415933	0.97253		P01705	0.0015674	0.4449	0.950195		P14151	-0.0956921	0.264222	0.627742		P01023	0.080921	0.345421	0.795892
A0A0C4DH31	-0.153794	0.292494	0.694355		P01700	-0.000846323	0.333603	0.791945		P43251	0.0981675	0.833728	0.988355		P08637	-0.109989	0.343297	0.798645		P13671	-0.0561655	0.50893	0.988393		P69905	-0.00238326	0.416674	0.97253		P40197	0.328782	0.447473	0.950195		P07333	-0.09565	0.264433	0.627742		Q15166	0.0807745	0.346298	0.795892
P01817	0.183961	0.301016	0.708425		P80748	-0.0755602	0.343434	0.795475		P22352	0.187963	0.834401	0.988355		P07360	0.0683524	0.343712	0.798645		O75636	0.074439	0.510103	0.988393		O75460	-0.158057	0.417109	0.97253		P49747	0	0.448618	0.950195		P01593;P01594	-0.0943261	0.271133	0.638097		P01871	-0.0806794	0.346868	0.795892
Q9BXR6	0	0.305424	0.712656		P00751	-0.0137158	0.343762	0.795475		P62328	1.01718	0.844653	0.988355		A0A0B4J1Y8	-0.0880341	0.346347	0.798645		P05160	-0.043981	0.511898	0.988393		P10720	0.0142164	0.418407	0.97253		P01008	-0.110488	0.455383	0.950195		P05546	0.0917365	0.284567	0.654963		P10909	-0.0804671	0.348142	0.795892
A0A0C4DH43	0.351231	0.310903	0.7175		P62328	0.76138	0.350554	0.795475		P04003	0.0454544	0.848345	0.988355		P59665;P59666	-0.0534423	0.346908	0.798645		Q16610	-0.217118	0.512058	0.988393		A0A0B4J1Y8	-0.11587	0.420369	0.97253		P02787	0	0.455445	0.950195		Q03591	-0.0916376	0.285089	0.654963		P06681	-0.080169	0.349937	0.795892
Q15166	0.14106	0.312756	0.7175		P55056	-0.344332	0.352217	0.795475		A0A075B6J9	0.410258	0.850896	0.988355		P01699	-0.0608911	0.351673	0.798645		A0A075B6I1	0.154133	0.52176	0.988393		A0A0C4DH35	-0.00414013	0.427421	0.97253		A0A087WSX0	0.125603	0.458506	0.950195		P02746	-0.0915604	0.285497	0.654963		A0A0C4DH38	-0.0800504	0.350652	0.795892
P02753	0.0709305	0.325369	0.740214		P07359	0.403556	0.355241	0.795475		P04070	0.15482	0.852837	0.988355		A0A087WSX0	-0.166589	0.35584	0.798645		Q8WXG9	0.148542	0.526721	0.988393		P49747	0.152663	0.427486	0.97253		Q96KN2	0.206923	0.461113	0.950195		P61769	-0.0910656	0.288119	0.655471		P55056	-0.0797737	0.352326	0.795892
P14151	-0.116924	0.333149	0.74528		P02787	0	0.356225	0.795475		P01782	0.307324	0.856918	0.988355		Q8WXG9	-0.0199464	0.356517	0.798645		A0A0B4J1Y9	0.0894963	0.528321	0.988393		P61769	-0.0828024	0.432447	0.973109		P07359	0.162364	0.462254	0.950195		P01880	0.0905203	0.291028	0.656616		P04278	0.0797023	0.352758	0.795892
A0A0C4DH34	-0.191957	0.334626	0.74528		O00187	-0.139165	0.358356	0.795475		P01743	0.107192	0.864656	0.988355		P01023	0.0994465	0.356904	0.798645		P02647	0.031799	0.531144	0.988393		A0A075B6P5;P01615	0.0700699	0.439483	0.973109		P02750	0.0228587	0.46381	0.950195		P27169	-0.0885625	0.301631	0.672508		P69905	0.0782858	0.361407	0.808723
P06312	0	0.335785	0.74528		P05090	-0.0767709	0.358401	0.795475		P01705	0.0015674	0.8731	0.988355		P05156	-0.0158434	0.361656	0.802699		A0A087WSY6	-0.154359	0.53679	0.988393		Q96PD5	0	0.444637	0.973109		P19652	-0.0707344	0.464263	0.950195		A0A075B6J9	0.0883134	0.302998	0.672508		A0A0C4DH36	0.077371	0.367063	0.809169
Q9Y6R7	-0.0844527	0.341252	0.751305		A0A0C4DH36	0.206923	0.371377	0.817629		A0A0B4J1V6	0.219892	0.889341	0.988355		P05543	0.110876	0.365458	0.804597		P02042	0.251202	0.542243	0.988393		P54108	0.246681	0.444911	0.973109		P02741	0.163284	0.464875	0.950195		P05155	0.0872062	0.309124	0.680572		P17936	0.0771576	0.36839	0.809169
P04211	0.0350349	0.347766	0.759522		P02655	0.0209024	0.382707	0.826861		Q9NQ79	0.0147112	0.898001	0.988355		P14151	0	0.370402	0.807111		P35858	-0.0852329	0.544467	0.988393		P01817	-0.270575	0.445563	0.973109		O75882	0.0318049	0.46637	0.950195		P01599	-0.0859099	0.316398	0.690379		P54108	0.0768194	0.370499	0.809169
P01602	0.111889	0.356085	0.766214		P43251	0.100164	0.38337	0.826861		O43866	0.0140277	0.905283	0.988355		P01700	0.0225004	0.372513	0.807111		Q9NQ79	-0.227093	0.544645	0.988393		P22352	-0.0668154	0.454763	0.978462		P01768;P0DP03	-0.00142052	0.471446	0.950195		P02753	0.0855103	0.318663	0.690379		Q6EMK4	-0.0759777	0.37578	0.814189
P13598	0.219804	0.356444	0.766214		P07357	0	0.390552	0.826861		A0A0C4DH73.P01611	0.0301134	0.906217	0.988355		P54108	0.101283	0.392859	0.844491		P15169	-0.0263191	0.552035	0.988393		P02766	0.0110086	0.455182	0.978462		O14791	0.062505	0.47153	0.950195		Q13790	-0.0850708	0.321165	0.690379		A0A0C4DH25	0.0750885	0.381409	0.819879
P0C0L5	-0.222609	0.372804	0.788287		P54108	0.152753	0.392116	0.826861		A0M8Q6	0.0577346	0.911428	0.988355		Q15485	0.118085	0.404498	0.84856		P12259	-0.016304	0.552067	0.988393		P07358	-0.114739	0.467275	0.986927		A0A0C4DH25	0.0806952	0.471568	0.950195		P48740	-0.0830386	0.332903	0.704636		P0C0L4	-0.0739452	0.388721	0.822582
P40197	0.127518	0.374174	0.788287		P0DOY3	-0.0638728	0.392192	0.826861		O00187	0.409138	0.918115	0.988355		P04004	0.0325789	0.405026	0.84856		P13473	0.0942148	0.562687	0.988393		P04003	-0.0294741	0.474485	0.986927		P48740	-0.0939555	0.476676	0.950195		A0A0J9YX35	-0.0830289	0.33296	0.704636		A0A0B4J1Y9	0.0731217	0.39404	0.822582
P25311	-0.170199	0.375375	0.788287		P22792	-0.00142455	0.393743	0.826861		P01591	0.0658024	0.926426	0.988355		A0A075B6I0	0.143578	0.416423	0.84856		P02776	-0.103686	0.570266	0.988393		P02747	0	0.475296	0.986927		Q13103	-0.00393589	0.477506	0.950195		P80748	-0.0825329	0.335866	0.705319		O14791	0.0730206	0.394696	0.822582
Q14520	-0.0288643	0.385462	0.788479		O14791	0.0309923	0.404247	0.837975		P00746	0.180274	0.928706	0.988355		A0A075B6I1	-0.277057	0.419137	0.84856		P13796	0	0.573489	0.988393		A0M8Q6	-0.115469	0.477286	0.986927		P02655	0.157606	0.478565	0.950195		P01699	-0.0807012	0.346737	0.722024		B9A064	-0.0727515	0.396445	0.822582
P07333	0	0.386237	0.788479		Q9Y6R7	0.0911505	0.405175	0.837975		P01601	0.473568	0.931703	0.988355		P23142	0.0635556	0.421392	0.84856		P02766	0.068406	0.5819	0.988393		P18428	0.0189962	0.488121	0.986927		P15169	-0.0595644	0.47954	0.950195		P04114	0.0803062	0.34911	0.722024		P04114	0.0723849	0.398835	0.822582
P16070	0	0.38901	0.788479		P05155	0.0352612	0.411223	0.839054		A0A0C4DH35	0.0496531	0.934051	0.988355		A0A075B6S9;P0DSN7	-0.12715	0.423289	0.84856		P22891	-0.18295	0.586147	0.988393		Q03591	0.0292866	0.491405	0.986927		P22891	-0.071383	0.479764	0.950195		Q96IY4	-0.0794711	0.354161	0.726962		P0DJI8	-0.0719892	0.401425	0.822582
P80108	0.0191928	0.390376	0.788479		P01877	-0.18137	0.419875	0.839054		P07333	0.268768	0.94471	0.988355		P01619	0.0661436	0.423757	0.84856		P04278	0.0537657	0.589889	0.988393		P0C0L5	-0.160336	0.496492	0.986927		P02753	-0.0937787	0.483534	0.950195		P01714	-0.0770447	0.369093	0.751958		P80748	-0.0713861	0.405392	0.822582
A0M8Q6	-0.115469	0.39179	0.788479		P02750	-0.110526	0.428648	0.839054		P05090	0.187182	0.946716	0.988355		P43251	0.0441768	0.424065	0.84856		P02749	0	0.590663	0.988393		Q9Y6R7	0.0202521	0.501156	0.986927		A0A0A0MS15	0.0497156	0.485244	0.950195		P02741	-0.0754826	0.378908	0.766236		P01593;P01594	-0.0710639	0.40752	0.822582
P55058	-0.0203755	0.392795	0.788479		Q15485	0.118085	0.428919	0.839054		P13796	0.243917	0.947724	0.988355		P02741	-0.68097	0.440009	0.84856		P16070	-0.080367	0.592581	0.988393		Q02985	0.015406	0.504271	0.986927		P04003	0.0455872	0.488857	0.950195		P59665;P59666	-0.074425	0.385642	0.768586		P00742	0.0705175	0.411144	0.822582
P13671	0.0272681	0.405796	0.805408		P01593;P01594	-0.11441	0.430658	0.839054		P49747	0.398375	0.949977	0.988355		P02790	0.0200016	0.449205	0.84856		Q04756	0.0210935	0.599646	0.988393		O75882	0	0.505242	0.986927		A0A0J9YXX1	-0.181214	0.490639	0.950195		A0A0C4DH24	-0.0744159	0.3857	0.768586		P01701	-0.0698418	0.415652	0.822582
P06276	0.121044	0.407426	0.805408		P17936	0.162659	0.43146	0.839054		P01857	0.066149	0.951498	0.988355		P05109	-0.250917	0.452053	0.84856		P01718	0.549188	0.600265	0.988393		P43251	-0.146037	0.506617	0.986927		P01718	0.11489	0.502773	0.950195		A0A0C4DH36	0.0738332	0.389442	0.770418		P01602	0.0692274	0.419776	0.822582
Q9Y5Y7	0.0852473	0.412616	0.805408		Q08380	-0.0609402	0.436698	0.839054		P06312	0.160029	0.956541	0.988355		P22792	-0.0386013	0.453503	0.84856		P20742	0.335347	0.601053	0.988393		P20851	-0.121654	0.516817	0.986927		Q02985	-0.160583	0.507517	0.950195		P35542	-0.0708791	0.408744	0.799435		A0A0A0MS15	-0.068765	0.422896	0.822582
P49747	0.126293	0.420613	0.805408		P13598	0.348307	0.440346	0.839054		P19823	0.0460094	0.959293	0.988355		P01042	-0.0217964	0.453997	0.84856		P01599	0.0172149	0.608777	0.988393		P02741	0.136945	0.521759	0.986927		P04430	0.0775095	0.513714	0.950195		P03952	0.0705268	0.411083	0.799435		P48740	-0.0686059	0.423972	0.822582
P01876	-0.115469	0.421777	0.805408		Q13790	-0.0189407	0.441588	0.839054		P02788	0.281775	0.961235	0.988355		A0A075B6J9	0.0936777	0.454261	0.84856		P26927	0.0190546	0.612262	0.988393		O14791	0.0486428	0.522283	0.986927		Q9NQ79	0.31145	0.517756	0.950195		Q96PD5	0.0702545	0.412895	0.799435		Q04756	-0.0680974	0.427423	0.822582
P04196	-0.0920257	0.428716	0.805408		P01597;P04432	0.148157	0.447968	0.839054		Q08380	0.348105	0.961628	0.988355		P01880	0.271165	0.457413	0.84856		Q92954	0.0724384	0.612415	0.988393		A0A0B4J1V6	-0.0234921	0.523596	0.986927		P01031	0.0909785	0.520047	0.950195		P43652	0.0689965	0.421333	0.802685		Q9NZP8	-0.0676587	0.430413	0.822582
Q15848	0.0545494	0.433379	0.805408		P10909	-0.0450206	0.448426	0.839054		P02747	0.0286315	0.963469	0.988355		P01768;P0DP03	0.0265716	0.458013	0.84856		A0A0C4DH31	0	0.617813	0.988393		P01009	-0.0134598	0.525736	0.986927		P02765	-0.0624654	0.523585	0.950195		P07737	0.068939	0.42172	0.802685		Q92496	-0.067591	0.430876	0.822582
P02766	0.0317668	0.434167	0.805408		A0A0A0MT89	-0.0387303	0.448992	0.839054		P00742	0.116191	0.968154	0.988355		P07357	-0.0785846	0.459917	0.84856		P02760	-0.0652204	0.621	0.988393		Q13790	0.103346	0.53241	0.986927		P68871	0.15522	0.526619	0.950195		A0A0C4DH35	-0.0683847	0.425471	0.802685		P01024	0.0661676	0.440667	0.83543
A0A075B6R9;A0A0C4DH68	0.258456	0.437321	0.805408		A0A075B6S5	0.0157815	0.452147	0.839054		Q14520	0.203704	0.970261	0.988355		Q9BXR6	-0.14106	0.461316	0.84856		P04004	0.0177338	0.624866	0.988393		P01876	-0.168923	0.535648	0.986927		P08709	0	0.528129	0.950195		A0A0B4J1V2	0.0668787	0.43576	0.802685		P20851	-0.0649869	0.448882	0.84058
P00740	-0.0632076	0.445847	0.805408		P01817	0.171045	0.453068	0.839054		P05156	0.112409	0.97032	0.988355		A0A0B4J1U3	0.239007	0.464089	0.84856		P02765	-0.0467815	0.624908	0.988393		P03951	0	0.536577	0.986927		P00450	0.0421588	0.529214	0.950195		P01703	-0.0664385	0.438793	0.802685		P02750	-0.0648928	0.449541	0.84058
Q15485	0.00285982	0.452858	0.805408		O43866	-0.19746	0.453531	0.839054		P13598	0.368759	0.973874	0.988355		A0A075B6H7	-0.117037	0.464464	0.84856		Q15485	-0.0210801	0.629714	0.988393		P01705	0	0.53992	0.986927		P20742	0.451938	0.530424	0.950195		A0A0B4J1X5	-0.0663467	0.439427	0.802685		P13473	0.0630476	0.462561	0.854713
Q9UK55	0.0880341	0.459856	0.805408		P04211	0.0503415	0.460239	0.839054		P06396	0.168693	0.983779	0.994394		P33151	-0.113343	0.465343	0.84856		P01042	-0.0702808	0.632051	0.988393		P08603	-0.0365475	0.540046	0.986927		P10643	-0.0171301	0.536584	0.950195		A0A0A0MT89	0.0661931	0.44049	0.802685		Q9Y6R7	0.0622183	0.46848	0.854713
P18428	0.141188	0.460873	0.805408		A0A0C4DH34	-0.0304765	0.469606	0.839054		A0A087WSX0	0.25749	0.997714	0.997714		P01593;P01594	0.0243994	0.468182	0.84856		P01742	-0.0744629	0.63426	0.988393		P04275	-0.171081	0.545804	0.986927		Q6UXB8	0.117878	0.548051	0.950195		O75636	-0.0660947	0.441171	0.802685		P04217	-0.0613605	0.474646	0.854713
Q9NZP8	-0.0280663	0.462031	0.805408		P55058	-0.11951	0.470312	0.839054		A0A087WSY6	-0.0607541	0.997671	0.997714		P10643	-0.0609617	0.470447	0.84856		A0A0B4J1X5	-0.109639	0.634907	0.988393		P19823	0.0595641	0.550317	0.986927		P25311	-0.133382	0.552879	0.950195		Q14520	-0.0657327	0.443683	0.802685		P55058	-0.0611841	0.475919	0.854713
P22105;Q16473	-0.13662	0.46348	0.805408		P01024	0.0630029	0.475207	0.839054		Q9Y6R7	-0.232629	0.987109	0.994394		P13473	0	0.471898	0.84856		O14791	0.0147414	0.637469	0.988393		A0A0B4J1Y9	0.0293118	0.550639	0.986927		P22352	-0.0452549	0.553538	0.950195		P01876	-0.0652042	0.447364	0.802685		P01706	-0.0609195	0.477833	0.854713
P49908	0.0438217	0.468359	0.805408		P00742	0.0592449	0.478327	0.839054		P02790	-0.023526	0.940045	0.988355		P04275	-0.157484	0.472458	0.84856		P02750	-0.0216501	0.641879	0.988393		P01031	0	0.553989	0.986927		P06727	-0.0772757	0.556447	0.950195		P02750	-0.064861	0.449763	0.802685		P02745	-0.0606641	0.479684	0.854713
A0A0A0MT89	0.0862762	0.469486	0.805408		Q14624	0.0483246	0.479965	0.839054		P00747	-0.0394636	0.936701	0.988355		P13796	0	0.476073	0.849463		P0DJI8	-0.0746536	0.64286	0.988393		A0A075B6H7	0.0158081	0.555054	0.986927		A0A075B6S2;A2NJV5	0	0.557485	0.950195		P20851	0.0648477	0.449856	0.802685		P06396	-0.0604129	0.481508	0.854713
B9A064	0	0.473506	0.805408		O75636	-0.0863692	0.481322	0.839054		P02751	-0.0476044	0.934026	0.988355		A0A0C4DH25	0.186169	0.483101	0.856405		P02745	0.0205389	0.643015	0.988393		A0A075B6R2	0.174034	0.562706	0.986927		Q9BXR6	0	0.564539	0.950195		P07357	-0.0613983	0.474373	0.840934		P00746	-0.0603252	0.482146	0.854713
P61626	0.193222	0.473898	0.805408		P59665;P59666	0.182807	0.482292	0.839054		P16070	-0.205165	0.916143	0.988355		P02750	0	0.488532	0.857466		P08637	0.19277	0.644877	0.988393		P07360	-0.0536876	0.566343	0.986927		P05155	0.0135086	0.565341	0.950195		P00739	-0.0607372	0.479154	0.843929		A0A0G2JS06	-0.0593118	0.489549	0.862237
P08571	-0.118348	0.477663	0.805408		Q15582	0.090189	0.482846	0.839054		P04278	-0.0359628	0.912942	0.988355		P15169	-0.131883	0.489981	0.857466		Q96IY4	-0.0149068	0.64825	0.988393		P04070	0.123322	0.572376	0.986927		P01699	-0.0471604	0.574467	0.950195		P04070	0.0592904	0.489706	0.852314		P04433	-0.058707	0.493995	0.864491
P02743	-0.109536	0.47791	0.805408		P68871	0.433902	0.486157	0.839054		P05109	-0.0720913	0.898815	0.988355		P01857	-0.132298	0.504601	0.865467		Q06033	-0.013025	0.658767	0.988393		P80748	-0.0296224	0.574414	0.986927		Q9Y6R7	0.127353	0.580281	0.950195		Q13103	0.0591681	0.490603	0.852314		P02746	-0.0570505	0.506283	0.867114
P00738	-0.0661644	0.479254	0.805408		P01699	-0.1804	0.494061	0.839054		A0A0G2JS06	-0.199215	0.888088	0.988355		P13671	0.0136341	0.515595	0.865467		P01860	0.0325789	0.66353	0.988393		P02751	0.0460554	0.582367	0.986927		Q13790	0.082789	0.588511	0.950195		Q15582	0.058804	0.493281	0.852314		P02753	-0.0567561	0.508483	0.867114
P00450	0	0.479452	0.805408		P07996	0.0309923	0.499034	0.839054		P06310	-0.281583	0.885929	0.988355		P00746	-0.0414008	0.518848	0.865467		P00747	-0.0273668	0.665976	0.988393		P36980	-0.170785	0.584876	0.986927		A0A0C4DH38	-0.231713	0.590416	0.950195		A0A0J9YXX1	-0.0581372	0.498204	0.853227		Q13790	-0.0567472	0.508549	0.867114
P00748	-0.0498856	0.480647	0.805408		P02746	0	0.500618	0.839054		Q9Y5Y7	-0.178639	0.877106	0.988355		A0A0A0MT36	-0.491904	0.52025	0.865467		P61769	-0.0276773	0.66641	0.988393		Q15582	0.107918	0.585551	0.986927		P08637	-0.16527	0.593137	0.950195		P00450	-0.0578868	0.50006	0.853227		P04004	0.0564679	0.510641	0.867114
P00734	0.0986998	0.481493	0.805408		A0A0B4J1V6	0.196786	0.502982	0.839054		A0A075B6S9.P0DSN7	-0.254571	0.863932	0.988355		P62328	0.457613	0.520338	0.865467		P01009	-0.0306168	0.667089	0.988393		O75636	-0.0881222	0.58641	0.986927		P13796	0	0.594839	0.950195		P02743	-0.0573608	0.503969	0.854555		Q14520	-0.0563702	0.511375	0.867114
P01714	-0.0348926	0.483611	0.805408		P20742	0.54798	0.51286	0.839054		P01019	-0.178245	0.853907	0.988355		P08709	0	0.52357	0.865467		P03952	0.0336498	0.677114	0.988393		Q12805	-0.121226	0.587816	0.986927		A0A0B4J1V6	0.143275	0.596111	0.950195		P20742	0.0562801	0.512051	0.859403		P04275	-0.0558407	0.515356	0.86847
P01023	0.0497233	0.487115	0.805408		P15169	-0.0604759	0.51452	0.839054		P08185	-0.360109	0.843949	0.988355		O75636	-0.0719846	0.524882	0.865467		P05452	-0.0186863	0.682588	0.988393		P05543	-0.0531307	0.597981	0.986927		A0A0C4DH36	0.0421871	0.596772	0.950195		P00748	0.0561374	0.513123	0.859403		P06310	-0.0554123	0.518589	0.868557
P02774	0.0174515	0.487221	0.805408		P22105;Q16473	-0.131339	0.520224	0.839054		P0DJI8	-0.396653	0.823505	0.988355		O75460	-0.0801619	0.530185	0.865467		P55056	-0.307383	0.683354	0.988393		A0A0B4J1X8	-0.124731	0.602011	0.986927		P02790	-0.023526	0.609396	0.950195		A0A075B6S5	-0.0556301	0.516944	0.860522		A0A0B4J1U3	0.053355	0.534257	0.871366
Q9UHG3	-0.0276891	0.488511	0.805408		P03951	-0.0189407	0.521984	0.839054		P01880	-1.01727	0.820191	0.988355		P00450	0.0638728	0.530564	0.865467		P01597;P04432	0.0902387	0.68703	0.988393		P07225	-0.0911747	0.602979	0.986927		P10909	0.00986912	0.620985	0.950195		P23142	-0.0548574	0.522791	0.864326		A0A0J9YX35	-0.0532621	0.534969	0.871366
Q96IY4	-0.100054	0.489735	0.805408		P01705	0.138468	0.522302	0.839054		Q15166	-0.0501448	0.816832	0.988355		P01024	0.0308138	0.535638	0.865467		P02790	0	0.702581	0.988393		P27169	-0.110353	0.603432	0.986927		P62328	0.259097	0.62173	0.950195		P13473	0.054493	0.525561	0.864326		Q15485	0.0530496	0.536602	0.871366
A0A0B4J1X5	-0.0893298	0.50313	0.822481		A0A087WSY6	0.029449	0.5244	0.839054		P20851	-0.130618	0.79965	0.988355		A0A0G2JS06	-0.22972	0.536932	0.865467		P04275	0.018819	0.707173	0.988393		A0A0C4DH67	-0.12003	0.605557	0.986927		P00751	0.0487001	0.623375	0.950195		P04430	0.0539655	0.529583	0.864382		P07225	-0.0521795	0.543314	0.871366
P02788	-0.162451	0.512493	0.82299		Q16610	0.201112	0.527688	0.839054		P01008	-0.0497839	0.799455	0.988355		P06681	-0.0864267	0.541669	0.865467		P06681	0	0.71075	0.988393		P04433	-0.0133265	0.611626	0.986927		P55058	0	0.629408	0.950195		Q9Y5Y7	0.053659	0.531927	0.864382		P18428	0.0519231	0.545299	0.871366
P13796	0	0.514092	0.82299		A0A0C4DH38	-0.0130393	0.528066	0.839054		Q15485	-0.219779	0.795606	0.988355		P69905	-0.281769	0.544256	0.865467		P01833	0	0.716042	0.988393		A0A075B6I1	0.392477	0.619268	0.986927		A0A0A0MT89	0.244035	0.631951	0.950195		P01601	0.0530022	0.536967	0.867408		A0A0A0MT36	-0.0511409	0.551379	0.871366
P01721	-0.0421871	0.515156	0.82299		P40197	0.419426	0.528775	0.839054		A0A0B4J1V2	-0.214826	0.790813	0.988355		P68871	-0.104581	0.544296	0.865467		P08519	0.45726	0.716101	0.988393		A0A0A0MS15	0.0327462	0.619796	0.986927		O75636	-0.0874997	0.634876	0.950195		P01817	0.0511479	0.551324	0.885141		P01877	-0.0510874	0.551796	0.871366
A0A0C4DH25	0.0495391	0.517606	0.82299		A0A0C4DH31	-0.0184295	0.532995	0.839054		P00738	-0.204006	0.781962	0.988355		P27918	0.135988	0.550296	0.865467		Q08380	0.148737	0.717362	0.988393		P55058	-0.0382638	0.621846	0.986927		P01601	-0.0957137	0.637146	0.950195		P16070	0.0507501	0.554429	0.885141		P02656	0.0509364	0.552974	0.871366
A0A0B4J1V6	0.000172769	0.518514	0.82299		P06681	-0.0705243	0.540238	0.839054		P55056	-0.11945	0.780402	0.988355		P08603	0.0527705	0.554953	0.865467		P05109	-0.0264567	0.719114	0.988393		P01597;P04432	0.0435702	0.625073	0.986927		P02743	0.0891716	0.638652	0.950195		P23083	0.0498205	0.561715	0.888598		P01718	-0.0507023	0.554802	0.871366
Q03591	-0.0300869	0.525869	0.829839		P01780	0.130528	0.541707	0.839054		P04114	-0.0034674	0.77059	0.988355		P02766	0.0427754	0.55516	0.865467		P07359	0.162364	0.721644	0.988393		Q9NZP8	-0.115852	0.625415	0.986927		P01709	0.082058	0.642578	0.950195		A0A087WW87;P01614	-0.0492555	0.566166	0.888598		A0A0C4DH24	-0.050444	0.556823	0.871366
A0A0G2JS06	-0.0465497	0.548108	0.859963		Q9UHG3	-0.0943411	0.542485	0.839054		P14151	-0.112929	0.762463	0.988355		P05090	-0.153107	0.556184	0.865467		P01743	-0.106728	0.722849	0.988393		P07359	0.194932	0.636309	0.992667		P01602	0.0466685	0.646324	0.950195		P01701	-0.0492311	0.566359	0.888598		P36955	-0.0503626	0.55746	0.871366
Q6EMK4	-0.128974	0.554219	0.864581		P01011	0.0459658	0.545552	0.839054		P01714	-0.430488	0.754265	0.988355		P01742	-0.0703944	0.557207	0.865467		Q15166	-0.340348	0.724784	0.988393		P04114	0.0952564	0.638349	0.992667		P01619	0.0869021	0.648053	0.950195		Q92496	-0.0485556	0.571704	0.891858		Q06033	-0.0502213	0.558568	0.871366
P03952	0.0793242	0.566094	0.877141		P05543	0.0734837	0.547806	0.839054		P02787	-0.12942	0.715843	0.988355		Q96PD5	0.0881846	0.557957	0.865467		P01591	0.0233468	0.728724	0.988393		P43652	-0.0216348	0.641974	0.992667		P02749	-0.0718098	0.649239	0.950195		P01023	0.0466504	0.586903	0.899245		P01782	0.0490703	0.567629	0.875773
P02760	0.0880791	0.571958	0.877141		P01768;P0DP03	0.0821877	0.547906	0.839054		Q9NZP8	-0.0286044	0.712651	0.988355		P02655	0.0399205	0.565857	0.869837		Q02985	0.0460462	0.731094	0.988393		P01703	-0.170206	0.643597	0.992667		P05156	-0.0518244	0.65335	0.950195		Q04756	-0.0465611	0.58762	0.899245		P14151	-0.0490475	0.567809	0.875773
P01861	-0.197538	0.575974	0.877141		P04430	0.137507	0.553503	0.839054		P01876	-0.0620151	0.69311	0.988355		P49908	0.0438217	0.568327	0.869837		P11597	0.102112	0.731134	0.988393		P01602	0.134005	0.667517	0.998196		P02788	0	0.660548	0.950195		P01717	-0.0461275	0.591107	0.899245		P02741	-0.0481801	0.574685	0.879558
P10643	-0.0315127	0.576222	0.877141		P06396	-0.0368354	0.55784	0.839054		A0A075B6I0	-0.187678	0.688192	0.988355		P01011	-0.0497956	0.574601	0.869837		P17936	0.0207745	0.737963	0.988393		P19827	-0.0470687	0.669263	0.998196		O75460	-0.0985278	0.661718	0.950195		P01743	-0.0460047	0.592096	0.899245		P03952	0.0475718	0.579529	0.879558
P00739	0.121384	0.578835	0.877141		B9A064	0	0.564204	0.839054		Q15582	-0.363328	0.686477	0.988355		A0A0J9YX35	-0.0460281	0.574773	0.869837		P07477;P07478;Q8NHM4	0.14932	0.743349	0.988393		P02788	0.0619517	0.671717	0.998196		P00739	0.0270204	0.662578	0.950195		P05543	0.0459039	0.592909	0.899245		P27169	-0.0473517	0.581287	0.879558
A0A075B6R2	0.116717	0.582682	0.877141		P02042	0.470711	0.565227	0.839054		P01031	-0.0528961	0.684671	0.988355		P03951	0.0611841	0.576705	0.869837		P00738	-0.0330822	0.744046	0.988393		P23083	0.139299	0.694628	0.998196		Q06033	0.0156526	0.664904	0.950195		P06396	0.042851	0.617754	0.918556		P03951	-0.0466307	0.587061	0.879558
P01344	-0.0202521	0.587951	0.877141		P19827	0.12691	0.5684	0.839054		P08519	-1.89655	0.642639	0.988355		P01876	-0.0577346	0.581085	0.871628		A0A0C4DH43	-0.137566	0.74736	0.988393		A0A075B6K5	0.0315127	0.695101	0.998196		P08571	-0.0389932	0.681908	0.950195		Q9NQ79	0.0424404	0.62113	0.918556		P19827	0.0461991	0.59053	0.879558
P43652	0.0216348	0.601238	0.877141		Q96PD5	0.0301328	0.570596	0.839054		A0A075B6R2	-0.398812	0.634028	0.988355		Q04756	-0.0853969	0.584751	0.872333		O43866	-0.107236	0.747472	0.988393		P01861	-0.184306	0.69518	0.998196		O43866	-0.0247483	0.682105	0.950195		P61626	0.0423529	0.621851	0.918556		P15814	0.0461666	0.590792	0.879558
Q96PD5	-0.0150664	0.607651	0.877141		P23083	0.0448955	0.571315	0.839054		P01833	-0.397189	0.630904	0.988355		O75882	0.0718461	0.588636	0.873356		A0A0C4DH35	-0.0494666	0.757206	0.988393		P04196	-0.0991674	0.696638	0.998196		P02671	0.0386013	0.685014	0.950195		P01742	-0.0419277	0.625356	0.918556		P01601	-0.0455951	0.595401	0.879558
A0A0C4DH36	0.0628114	0.607797	0.877141		Q9NZP8	-0.0760638	0.576612	0.839054		P04217	-0.043727	0.630103	0.988355		A0A0C4DH38	0	0.594805	0.87774		P00740	0.0162206	0.75912	0.988393		P01743	0.021605	0.697763	0.998196		Q8WXG9	-0.146654	0.686273	0.950195		P04275	0.0417547	0.626785	0.918556		P08571	-0.0452364	0.598302	0.879558
Q02985	0.192124	0.609422	0.877141		P01031	-0.047063	0.577612	0.839054		O14791	-0.128727	0.627677	0.988355		P19652	-0.033963	0.607623	0.891834		Q13103	0.104812	0.760206	0.988393		P55056	0.00772981	0.702587	0.998196		P08603	-0.0751266	0.687236	0.950195		P19320	-0.0414927	0.628952	0.918556		A0A0B4J1Y8	-0.0448351	0.601555	0.879558
P43251	0	0.622185	0.877141		P19320	-0.0420189	0.578047	0.839054		P00450	-0.176039	0.626488	0.988355		P0CG47;P0CG48;P62979;P62987	0.332971	0.617811	0.896705		P13598	0.182601	0.761696	0.988393		Q16610	0.0635671	0.702657	0.998196		Q15582	-0.0263389	0.689511	0.950195		P04196	-0.0414634	0.629194	0.918556		P01817	-0.0447211	0.602481	0.879558
Q92954	0.0171452	0.622758	0.877141		Q13103	0.121438	0.578791	0.839054		A0A0C4DH55	-0.0411367	0.622332	0.988355		Q96IY4	-0.0438702	0.619246	0.896705		A0A0A0MS15	0.0348384	0.76255	0.988393		P05452	0	0.705631	0.998196		A0A075B6S5	0.0959026	0.690217	0.950195		P00742	0.040677	0.635717	0.920531		Q96IY4	-0.0437249	0.610596	0.879989
P27169	-0.195483	0.622872	0.877141		P02741	-0.545297	0.580884	0.839054		Q8WXG9	-0.0340022	0.61256	0.988355		A0A075B6K4	-0.0580097	0.626763	0.896705		O95445	0.0146772	0.764875	0.988393		Q15848	0.103434	0.711305	0.998196		P06396	-0.0277715	0.692097	0.950195		P27918	-0.0404877	0.637291	0.920531		P05543	0.0435611	0.611935	0.879989
P01705	-0.406204	0.623601	0.877141		P13796	0	0.588303	0.845298		O75882	-0.0390656	0.60958	0.988355		A0A0C4DH31	0.15373	0.627355	0.896705		P19320	-0.0420189	0.765024	0.988393		A0A075B6K4	-0.234409	0.712867	0.998196		A0A0B4J1Y9	0.148021	0.69471	0.950195		A0A0A0MT36	-0.0388908	0.650636	0.923441		Q15582	0.0434986	0.612447	0.879989
P36980	-0.163289	0.630697	0.877141		P02753	-0.067161	0.597474	0.847035		A0A0B4J1U7	-0.251483	0.601047	0.988355		P18428	-0.0379923	0.627365	0.896705		P00450	0.0421588	0.769917	0.988393		P07996	0.0143826	0.714944	0.998196		P06310	0.0172149	0.696541	0.950195		P55058	0.038674	0.652456	0.923441		P01743	-0.0424331	0.62119	0.882186
P08519	0.437164	0.63177	0.877141		P01602	0.136637	0.601082	0.847035		P02647	-0.310194	0.592857	0.988355		A0A0C4DH55	-0.0229075	0.637202	0.898295		P02775	-0.0402465	0.772182	0.988393		P00747	-0.0863467	0.717767	0.998196		Q08380	-0.0138308	0.701409	0.950195		A0A0C4DH43	0.0382215	0.656262	0.923441		Q02985	-0.042417	0.621323	0.882186
P08637	-0.138714	0.635766	0.877141		A0A0C4DH25	0.127141	0.601505	0.847035		Q9UGM5	-0.112926	0.583333	0.988355		P0C0L4	-0.0466897	0.640751	0.898295		P43652	0.032371	0.774731	0.988393		P05155	-0.0728245	0.72389	0.998196		A0A0B4J1U3	0.0806961	0.703756	0.950195		P43251	0.0381715	0.656683	0.923441		P01619	0.0421321	0.62367	0.882186
P07225	0.094544	0.635773	0.877141		P02788	0.0832797	0.6021	0.847035		P55058	-0.0989868	0.57826	0.988355		A0A0C4DH36	0.104155	0.641426	0.898295		P05543	0.055438	0.776577	0.988393		P06396	0.0194718	0.725075	0.998196		A0A0C4DH34	0.00121998	0.708585	0.950195		P01706	-0.0375494	0.661932	0.923441		P08519	-0.0416973	0.62726	0.88269
P01597;P04432	0.0652204	0.636457	0.877141		A0A075B6H7	-0.0596724	0.605025	0.847035		P40197	-0.511056	0.576063	0.988355		P36955	0.0627845	0.641639	0.898295		A0A0B4J1Y8	0.181676	0.778047	0.988393		P00746	0.0368015	0.728446	0.998196		P05452	0.0609184	0.708696	0.950195		P01721	-0.0373507	0.663611	0.923441		A0A075B6P5;P01615	-0.0401076	0.640457	0.896639
P01871	-0.160102	0.637982	0.877141		P04217	0	0.610726	0.849772		Q02985	-0.177558	0.570018	0.988355		P48740	0.0371447	0.647919	0.900356		O75460	-0.0768128	0.780387	0.988393		P07477;P07478;Q8NHM4	-0.0612201	0.729812	0.998196		P23083	0.0668532	0.710788	0.950195		Q9NZP8	-0.0373348	0.663746	0.923441		P02749	-0.0387798	0.651567	0.900434
P19320	-0.0840379	0.642122	0.877141		Q9UGM5	0.0185863	0.613205	0.849772		Q06033	-0.0591478	0.564668	0.988355		P10909	0.0215611	0.649708	0.900356		P06312	-0.0871405	0.783539	0.988393		P08709	0.137478	0.737441	0.998196		P22105;Q16473	-0.0473007	0.717486	0.950195		P05160	0.0368648	0.667726	0.923441		A0A075B6J9	-0.0383907	0.654838	0.900434
P04430	0.0607034	0.642621	0.877141		A0A075B6I1	0.542968	0.623495	0.859667		P22792	-0.0392107	0.541516	0.988355		O00187	0.0463979	0.659859	0.902303		P0C0L4	0.0174515	0.783775	0.988393		A0A0J9YXX1	-0.086656	0.742291	0.998196		Q16610	0.060907	0.717994	0.950195		P06681	-0.0366265	0.669749	0.923441		A0A075B6I0	-0.0383177	0.655452	0.900434
Q92496	-0.22625	0.644295	0.877141		P03952	0.0336498	0.636943	0.873796		P02760	-0.040742	0.540556	0.988355		A0A087WW87;P01614	-0.12067	0.661135	0.902303		P02656	-0.0492518	0.783858	0.988393		P02787	0	0.745462	0.998196		P00746	-0.0370213	0.718768	0.950195		Q15485	0.0361683	0.673642	0.924142		O00187	-0.0382099	0.65636	0.900434
P0C0L4	0.0817077	0.644511	0.877141		Q9NQ79	0.0943411	0.651196	0.884386		P23142	-0.0521607	0.510334	0.988355		P01766	-0.0171234	0.662177	0.902303		P01768;P0DP03	0.0965765	0.785849	0.988393		P08185	-0.0476037	0.753709	0.998196		P02748	0.0651072	0.72023	0.950195		P01877	-0.0349183	0.684309	0.932792		P01699	-0.0376577	0.661017	0.902288
P62328	0.643429	0.650615	0.877141		P14151	-0.076417	0.653521	0.884386		O75460	-0.278128	0.502179	0.988355		P13598	0.182601	0.664333	0.902303		P01721	0.10032	0.7902	0.988393		A0A075B6S2;A2NJV5	0.0257251	0.759996	0.998196		P01780	0.0284866	0.72429	0.950195		A0A0B4J1U3	0.0345499	0.687465	0.932792		P05155	0.0369155	0.667297	0.902971
P04070	0.123322	0.650747	0.877141		P48740	-0.0552932	0.66432	0.884386		P04211	-0.0134511	0.491286	0.986184		P02763	0.0318366	0.668422	0.903363		P07225	0.0158434	0.79197	0.988393		P10909	0.00986912	0.761019	0.998196		A0A0B4J1X5	0.187206	0.7258	0.950195		P17936	0.0342314	0.690198	0.932792		P33151	0.036817	0.668132	0.902971
P01880	0.271386	0.652233	0.877141		P43652	0	0.665501	0.884386		Q92954	-0.109606	0.486828	0.986184		P06276	0.0830216	0.675729	0.903606		P05546	-0.0225602	0.79275	0.988393		P01859	0	0.763508	0.998196		P15814	0.0227829	0.731779	0.950195		P01859	0.0323745	0.706208	0.949628		P01011	-0.0361788	0.673553	0.904159
P02749	-0.0584993	0.661639	0.885429		P07225	0.0207243	0.665721	0.884386		B9A064	0	0.484399	0.986184		P01705	-0.336765	0.677472	0.903606		P02652	-0.0584183	0.79385	0.988393		P04217	-0.0853662	0.76457	0.998196		P13473	0.0651027	0.736223	0.950195		P08519	-0.0318914	0.710394	0.949628		P04070	0.0358102	0.676692	0.904159
P19827	0.0869892	0.686626	0.914385		P00450	0.0210794	0.666406	0.884386		Q15848	-0.413374	0.467598	0.986184		P01817	0.146524	0.678876	0.903606		P19827	0	0.794139	0.988393		P01706	-0.0989851	0.76669	0.998196		P00738	0.0257146	0.736474	0.950195		P22105;Q16473	-0.0311991	0.71641	0.949628		A0M8Q6	0.0355457	0.678947	0.904159
P13473	0.0945825	0.691628	0.916575		A0A075B6R2	-0.0319136	0.667339	0.884386		P01861	-0.625899	0.463148	0.986184		P02042	-0.0421893	0.681842	0.903606		P06310	-0.019232	0.795055	0.988393		P35858	0.0361612	0.766846	0.998196		P05160	-0.0286406	0.736574	0.950195		P49908	0.0305592	0.721985	0.949628		P00751	-0.0351199	0.682584	0.90459
P01601	-0.0913361	0.696634	0.91875		P02656	-0.0156838	0.672007	0.886271		P00740	-0.068053	0.458296	0.986184		P25311	0.042522	0.700249	0.916647		A0A0J9YX35	0.0156026	0.795515	0.988393		P01721	0	0.769734	0.998196		A0A0B4J1Y8	-0.0455753	0.743178	0.950195		Q6UXB8	-0.0305018	0.722486	0.949628		O75460	-0.0340463	0.691788	0.905575
P01024	0.126006	0.705014	0.925078		P08637	0.0985552	0.683422	0.887319		A0A0A0MT36	-0.2305	0.456678	0.986184		P01717	-0.016088	0.702373	0.916647		P14151	-0.135988	0.804637	0.988393		A0A0A0MT36	-0.166122	0.772232	0.998196		Q14520	0.0303621	0.746187	0.950195		P01602	0.0303301	0.723984	0.949628		O75636	-0.0331879	0.699178	0.905575
Q06033	-0.0136111	0.713219	0.925078		O75460	-0.116894	0.685803	0.887319		P02652	-0.407936	0.456398	0.986184		A0A0C4DH43	-0.184503	0.702874	0.916647		A0A0A0MT89	0.0402334	0.809676	0.988393		P02743	-0.0253608	0.778537	0.998196		P61626	0.133055	0.747475	0.950195		A0A0C4DH67	-0.0294727	0.731485	0.949628		P01780	0.0328364	0.702213	0.905575
P05543	0.110876	0.715486	0.925078		A0A0B4J1V2	-0.0421893	0.692693	0.887319		P02671	-0.108902	0.454209	0.986184		A0A0B4J1V6	0.174333	0.708311	0.916647		A0A0C4DH36	0.206389	0.818369	0.988393		A0A0A0MT89	0.387139	0.786165	0.998196		P27918	0.0190632	0.74879	0.950195		P25311	-0.0285754	0.739361	0.949628		P10643	-0.0324187	0.705826	0.905575
P51884	0.125358	0.716419	0.925078		P04004	0.0354676	0.694174	0.887319		Q96KN2	-0.0260894	0.445018	0.986184		P07358	-0.044353	0.710025	0.916647		A0A0J9YXX1	-0.060168	0.819091	0.988393		P01024	0.0857858	0.78991	0.998196		P02745	0.121925	0.748885	0.950195		P01857	-0.0283247	0.741567	0.949628		P22792	-0.0322215	0.707533	0.905575
P01742	0.029449	0.718375	0.925078		P00746	-0.0605551	0.694762	0.887319		Q9UHG3	-0.325464	0.438589	0.986184		P01780	0.0155694	0.713161	0.916647		P01024	0.06663	0.819512	0.988393		P01709	0.0591436	0.800914	0.998196		A0A075B6H9	0.0737116	0.75077	0.950195		P03951	-0.0282581	0.742153	0.949628		P01861	0.0320036	0.709422	0.905575
P01877	-0.0571736	0.722943	0.926589		P04114	0.0134082	0.698307	0.887319		P69905	-0.68182	0.435825	0.986184		Q9Y5Y7	-0.0432541	0.715186	0.916647		P01700	-0.036496	0.823634	0.988393		P22792	0.055438	0.803416	0.998196		A0A075B6R2	0	0.752295	0.950195		P49747	0.0279212	0.745121	0.949628		P05160	-0.0314434	0.714285	0.905575
P02746	0.0381033	0.727911	0.928597		A0A0J9YX35	0.0156026	0.698492	0.887319		P01599	-0.29555	0.432935	0.986184		P07225	-0.0158434	0.725329	0.924262		P01871	-0.117975	0.826445	0.988393		P01008	-0.118473	0.814198	0.998196		A0A075B6R9;A0A0C4DH68	-0.0783775	0.753261	0.950195		P08709	0.0276597	0.747427	0.949628		P01876	-0.0313609	0.715002	0.905575
P07360	0.0352223	0.736672	0.935402		A0A0A0MT36	-0.395118	0.698805	0.887319		P29622	-0.179396	0.400637	0.986184		A0A0B4J1V2	-0.109139	0.72825	0.924262		Q13201	0.0403557	0.827486	0.988393		P23142	0	0.817388	0.998196		P00740	-0.118232	0.75355	0.950195		P01344	-0.0274934	0.748895	0.949628		P01721	0.0309847	0.718276	0.905575
P20851	0.0590322	0.744756	0.941289		P18428	-0.0189962	0.703853	0.887506		P05155	-0.29116	0.396736	0.986184		P02656	-0.033568	0.731285	0.924262		P08709	0	0.828015	0.988393		Q6EMK4	0.0318412	0.817562	0.998196		P05109	0.050679	0.76288	0.950195		P08637	-0.0269518	0.753681	0.949628		P27918	-0.0304818	0.722661	0.905575
A0A087WW87;P01614	-0.101437	0.757049	0.952417		A0A0A0MS15	0.0497156	0.707629	0.887506		P01009	-0.239902	0.381689	0.986184		P01602	0.0930669	0.735873	0.924609		P19823	0.0270173	0.828426	0.988393		P04278	-0.0406572	0.833007	0.998196		A0A0B4J1V0	0.0576926	0.762891	0.950195		P22891	0.0268217	0.754833	0.949628		P13796	0.0304401	0.723025	0.905575
P01706	-0.0393579	0.770348	0.958076		P15814	0.109944	0.708704	0.887506		P60709	-0.382046	0.380008	0.986184		P15814	0	0.738332	0.924609		P80108	0.0383856	0.828904	0.988393		P17936	0.143252	0.838906	0.998196		P07225	0.0787006	0.767721	0.950195		A0A0B4J1V0	-0.0255129	0.766443	0.959812		A0A0C4DH31	-0.0304276	0.723133	0.905575
P01780	0.0677091	0.771095	0.958076		P06310	-0.00100445	0.716107	0.889336		P01859	0	0.377151	0.986184		A0A0C4DH35	-0.0315977	0.746948	0.931126		P01619	0.0919316	0.829878	0.988393		Q92496	-0.064655	0.841498	0.998196		A0A0J9YX35	0.0503415	0.770987	0.950195		P02749	-0.0244788	0.775654	0.963059		A0A075B6S2;A2NJV5	0.0278363	0.74587	0.929783
P36955	0.0470687	0.772076	0.958076		P01701	-0.0844648	0.716681	0.889336		P01011	-0.234239	0.374993	0.986184		P40197	0.328782	0.757786	0.935675		P08571	0.0194966	0.833222	0.988393		P02765	-0.0156838	0.84285	0.998196		P06681	0	0.776234	0.950195		A0A087WSY6	0.0244297	0.776091	0.963059		A0A0B4J1X5	-0.0270734	0.752606	0.930085
P06681	-0.000108755	0.794332	0.978742		P06276	0.133832	0.728154	0.899484		P10720	-0.264055	0.374462	0.986184		P04070	0.102003	0.762362	0.935675		P36955	-0.0380362	0.833415	0.988393		P22105;Q16473	0.0420189	0.843503	0.998196		P01597;P04432	-0.000270029	0.777456	0.950195		P01619	0.0232964	0.786223	0.969199		Q9UK55	0.0270372	0.752926	0.930085
P01703	-0.170206	0.796948	0.978742		A0A087WSZ0	0.392834	0.733285	0.901743		P07225	-0.224812	0.371379	0.986184		Q03591	-0.123943	0.762702	0.935675		P33151	0.155505	0.834011	0.988393		P51884	0.0298355	0.845133	0.998196		P22792	0.0568008	0.780088	0.950195		O14791	0.0223788	0.794453	0.969199		Q9UHG3	-0.0256552	0.765178	0.940962
Q16610	-0.016304	0.799485	0.978742		A0A0B4J1X5	0.0240964	0.740516	0.90263		P43652	-0.0436107	0.368546	0.986184		P01743	0.329697	0.76613	0.935675		P35542	0.0285562	0.835489	0.988393		A0A0B4J1U3	0.0216321	0.848241	0.998196		P04217	0.0152404	0.784772	0.950195		A0A0C4DH34	-0.0221219	0.796761	0.969199		A0A075B6I1	-0.0233318	0.785906	0.958618
A0A075B6P5;P01615	-0.0434811	0.804523	0.9803		P01709	0.158281	0.740673	0.90263		Q6UXB8	-0.179949	0.368171	0.986184		Q14624	0.023944	0.771099	0.935675		P29622	0.000586181	0.835496	0.988393		A0A0G2JS06	-0.0385771	0.851483	0.998196		P01880	0.388246	0.787523	0.950195		Q9UK55	0.0220835	0.797106	0.969199		P16070	-0.023259	0.786559	0.958618
Q9UGM5	0	0.813364	0.9803		A0A0J9YXX1	-0.0736397	0.743926	0.90263		P07737	-0.0713251	0.366452	0.986184		P23083	-0.0513325	0.771161	0.935675		Q9NZP8	-0.0289677	0.838538	0.988393		P01701	0.149833	0.852175	0.998196		P17936	0.142138	0.788586	0.950195		P18428	0.0218962	0.79879	0.969199		A0A0B4J1V6	0.0220685	0.797241	0.963873
P19652	-0.0779203	0.819093	0.9803		A0A0C4DH67	-0.096228	0.758151	0.91582		P01602	-0.304795	0.365857	0.986184		Q12805	0	0.777252	0.938568		P00742	0.0450284	0.842562	0.988393		Q96KN2	0.0643034	0.856512	0.998196		P55056	-0.144588	0.788836	0.950195		P07360	0.0201569	0.814473	0.973031		P00740	-0.0217279	0.800304	0.963873
A0A075B6I1	-0.0583531	0.821959	0.9803		Q04756	0.0210935	0.766147	0.921401		P18428	-0.330758	0.356329	0.986184		P0DOY3	-0.0434281	0.787848	0.938568		A0A0C4DH73;P01611	0.0331634	0.843999	0.988393		Q15485	0.0945819	0.857472	0.998196		P01871	-0.0636881	0.790089	0.950195		P00746	0.0197422	0.818223	0.973031		P08709	-0.0210095	0.806776	0.963873
P27918	0.0190632	0.82996	0.9803		O75882	-0.029842	0.770906	0.921846		Q96PD5	-0.120177	0.351548	0.986184		Q9NQ79	0.148369	0.789415	0.938568		P01008	0.0983186	0.854068	0.988393		P01344	0	0.860282	0.998196		A0A075B6S9;P0DSN7	-0.428287	0.797889	0.950695		A0A0B4J1X8	0.0194484	0.820883	0.973031		P80108	0.0207488	0.809127	0.963873
A0A075B6S2;A2NJV5	0.0257251	0.834666	0.9803		A0A0B4J1U3	0.0253395	0.77327	0.921846		O95445	-0.162602	0.347491	0.986184		P06727	-0.088923	0.789751	0.938568		P15814	0.0777549	0.855791	0.988393		P01601	0	0.861933	0.998196		P03951	0.00181539	0.800921	0.950695		Q9UGM5	-0.0192326	0.822837	0.973031		Q9UGM5	0.0206745	0.809798	0.963873
A0A0A0MT36	-0.140129	0.836079	0.9803		A0A0B4J1V0	-0.0171004	0.778126	0.922037		P15169	-0.17868	0.347063	0.986184		A0A0C4DH24	-0.0651027	0.790735	0.938568		P01705	-0.471439	0.856169	0.988393		P02652	-0.120087	0.862331	0.998196		Q9UHG3	0.0276891	0.804857	0.950695		A0A075B6H9	0.018839	0.826405	0.973031		A0A0C4DH35	-0.0199806	0.816066	0.963873
P22891	0	0.844844	0.9803		P00740	-0.0814519	0.781587	0.922037		Q96IY4	-0.0455403	0.339539	0.986184		A0A0A0MT89	-0.283762	0.796097	0.940842		P01699	0.0205572	0.863579	0.988393		A0A075B6I0	0.0388039	0.868073	0.998196		B9A064	0	0.808138	0.950695		A0A0B4J1Y9	0.0184776	0.829684	0.973031		P01709	0.0196807	0.818779	0.963873
P33151	-0.0495212	0.845493	0.9803		P61626	0.0573271	0.783562	0.922037		A0A0C4DH25	-0.250915	0.333602	0.986184		Q14520	0.0455323	0.823906	0.967692		P02774	-0.0174515	0.865158	0.988393		P01834	-0.0632627	0.87095	0.998196		P78385	0.101741	0.809018	0.950695		P02790	0.0184131	0.83027	0.973031		P04211	0.01931	0.822136	0.963873
P04275	0.17331	0.846528	0.9803		A0A075B6P5;P01615	-0.183264	0.787859	0.923114		P51884	-0.382791	0.310005	0.986184		P35542	-0.0180151	0.82732	0.967692		P06331	-0.0234351	0.866893	0.988393		P01619	0	0.875271	0.998196		P0DJI8	0.0526475	0.814339	0.950695		P01709	-0.0175042	0.83853	0.973031		P05090	0.0192537	0.822646	0.963873
P03951	0.021605	0.85374	0.9803		Q8WXG9	0.0969447	0.798511	0.931119		P20742	-1.33096	0.2984	0.986184		P19827	0.0380362	0.831553	0.967692		P48740	-0.0560952	0.872453	0.988393		P05109	0.0264567	0.888353	0.998196		P02774	0.0171675	0.818142	0.950695		A0A0C4DH25	-0.0162722	0.849757	0.973031		A0A0B4J1V0	-0.0184745	0.829713	0.967998
P07996	-0.0318715	0.85502	0.9803		P69905	0.159986	0.803478	0.931119		P04196	-0.154214	0.298065	0.986184		P04114	0	0.832995	0.967692		A0M8Q6	-0.115469	0.874564	0.988393		P0C0L4	0.0520704	0.88951	0.998196		P69905	-0.0771886	0.820206	0.950695		P62328	0.0160368	0.851905	0.973031		A0A075B6S5	-0.0180159	0.833878	0.968717
P17936	0.080453	0.855705	0.9803		P01782	0	0.804924	0.931119		P02763	-0.132119	0.29422	0.986184		Q92496	-0.175609	0.841822	0.968193		P01834	0	0.876591	0.988393		P00740	0	0.89501	0.998196		A0A0G2JS06	0.131339	0.822239	0.950695		P12259	-0.0159451	0.852742	0.973031		P02766	0.0171243	0.84199	0.973996
Q6UXB8	0	0.8614	0.9803		Q9UK55	-0.0583847	0.816007	0.931375		P08697	-0.378992	0.260544	0.986184		P20851	-0.0483158	0.843694	0.968193		P04196	0.0432555	0.878434	0.988393		A0A0B4J1V0	0.0430538	0.900131	0.998196		Q9UK55	0	0.825329	0.950695		A0M8Q6	-0.0155603	0.856258	0.973031		P19320	-0.0138845	0.871597	0.988616
A0A0B4J1V2	-0.256294	0.864604	0.9803		P02749	-0.0871106	0.818593	0.931375		P00734	-0.0661764	0.257613	0.986184		P02745	-0.0203391	0.849388	0.968193		A0A087WSX0	-0.0807114	0.88234	0.988393		P19320	0.0420189	0.901639	0.998196		P04433	-0.0528224	0.838466	0.958307		P13671	0.0151613	0.859905	0.973031		Q9NQ79	0.0131682	0.878169	0.988616
P08709	0	0.865644	0.9803		P08519	0.574623	0.821292	0.931375		P05546	-0.0655144	0.253066	0.986184		A0A0C4DH67	-0.0256662	0.849936	0.968193		P04180	-0.0215029	0.882558	0.988393		P01782	-0.0145324	0.906124	0.998196		P01701	0.171438	0.842619	0.958307		A0A0A0MS15	-0.014658	0.864511	0.973031		P61626	-0.0121219	0.887783	0.988616
P48740	-0.111798	0.869463	0.9803		P22891	-0.118085	0.821458	0.931375		P07359	-0.383308	0.240499	0.986184		P22891	0.136305	0.854047	0.968193		P01780	0.0701258	0.888608	0.988393		P61626	0.112537	0.916671	0.998196		P35858	0.0941375	0.844095	0.958307		P36955	-0.0146455	0.864625	0.973031		P01344	0.0120155	0.888762	0.988616
P12259	-0.0171452	0.870599	0.9803		A0A0C4DH43	-0.066685	0.822203	0.931375		P07358	-0.314651	0.238988	0.986184		P22352	0.183122	0.854705	0.968193		P10720	0	0.889459	0.988393		B9A064	0.0736869	0.917169	0.998196		P19320	-0.0893196	0.845978	0.958307		P01782	0.0145729	0.865289	0.973031		A0A0B4J1X8	0.0116175	0.892423	0.988616
P07358	-0.0300869	0.884194	0.9803		A0A0B4J1X8	0	0.832986	0.936574		P68871	-0.318672	0.235421	0.986184		Q6EMK4	0.0318412	0.867975	0.974835		P01011	0.025788	0.889576	0.988393		P00739	-0.113545	0.920514	0.998196		P33151	0.0421893	0.853323	0.962633		P00734	0.0141401	0.869254	0.973031		Q6UXB8	0.0114975	0.893529	0.988616
O00187	-0.0478798	0.889803	0.9803		P04070	0.0407509	0.834209	0.936574		P01024	-0.110725	0.221992	0.986184		A0A075B6R9;A0A0C4DH68	0.0853764	0.869033	0.974835		A0A0C4DH38	0.0150435	0.891107	0.988393		Q6UXB8	0.149719	0.920711	0.998196		Q96PD5	0.0445154	0.857328	0.963171		P07996	-0.013808	0.872298	0.973031		A0A075B6H7	-0.0114927	0.893572	0.988616
A0A0B4J1V0	0	0.891463	0.9803		P08709	0	0.837085	0.936574		P02765	-0.0147167	0.22015	0.986184		P01860	-0.00378263	0.872874	0.974835		P01344	0.0202521	0.892666	0.988393		P03952	0	0.921863	0.998196		P01700	0.0347423	0.861441	0.963825		P01597;P04432	0.0133336	0.87665	0.973031		P22891	0.0111991	0.896276	0.988616
A0A075B6I0	-0.236906	0.892187	0.9803		P27169	-0.0771579	0.845648	0.937796		P19652	-0.303554	0.204644	0.986184		P07359	0.114426	0.876169	0.974835		P02743	0.0624001	0.895177	0.988393		P02649	0.0484844	0.923498	0.998196		A0A0B4J1X8	0.0865674	0.866681	0.96573		P01780	-0.0131636	0.878211	0.973031		A0A075B6R2	-0.0110278	0.897854	0.988616
P01782	0.0583306	0.902691	0.9803		P02766	0.0215429	0.850282	0.937796		P02775	-0.0909466	0.203461	0.986184		P06310	-0.019232	0.879884	0.974835		P01877	0	0.899024	0.988393		A0A0C4DH36	-0.0622773	0.923703	0.998196		A0A0C4DH35	-0.0371416	0.873835	0.969743		P07225	0.012735	0.882147	0.973031		P59665;P59666	0.0108834	0.899184	0.988616
A0A0B4J1X8	0.023199	0.904865	0.9803		A0A075B6K4	-0.164155	0.850462	0.937796		P0CG47.P0CG48.P62979.P62987	-0.246406	0.19454	0.986184		Q15582	0.0636825	0.88213	0.974835		Q15582	0.0913716	0.900789	0.988393		P02760	0.066159	0.924522	0.998196		P01024	-0.0630029	0.88353	0.970617		Q9Y6R7	-0.0127085	0.882391	0.973031		P01031	-0.0106545	0.901294	0.988616
P02741	0.376111	0.907583	0.9803		P01601	-0.183828	0.852275	0.937796		A0A0B4J1Y8	-0.675987	0.190557	0.986184		P01703	-0.205855	0.887496	0.974835		P27169	0.011275	0.905981	0.988393		Q13103	0.175609	0.925432	0.998196		P0DOY3	-0.0683258	0.88821	0.970617		P22792	-0.0125414	0.883926	0.973031		A0A087WSY6	-0.00991835	0.908083	0.988616
P04278	-0.10188	0.90776	0.9803		A0A0C4DH35	-0.0371416	0.856403	0.937796		Q13201	-0.410117	0.188847	0.986184		A0A075B6P5;P01615	0.184897	0.889135	0.974835		Q14624	-0.0121903	0.90777	0.988393		Q9UHG3	-0.119061	0.928241	0.998196		P04004	0.0769705	0.891381	0.970617		P01024	-0.0117497	0.891207	0.97395		A0A0B4J1V2	-0.00974739	0.90966	0.988616
Q13103	0.064655	0.909651	0.9803		Q96IY4	0	0.858787	0.937796		P80108	-0.0551606	0.160895	0.976096		P01861	0.147891	0.899206	0.981933		A0A0C4DH24	0.0651027	0.909291	0.988393		A0A087WSY6	-0.0326618	0.933337	0.998196		A0A0C4DH55	0.00875172	0.893114	0.970617		B9A064	-0.0116749	0.891896	0.97395		P02765	-0.00924545	0.914294	0.988616
Q15582	-0.0526779	0.914313	0.9803		P02765	-0.0160324	0.870948	0.945273		P19827	-0.11437	0.160361	0.976096		P02749	-0.0232947	0.904117	0.983362		P22352	-0.0636933	0.912037	0.988393		Q9Y5Y7	0	0.933405	0.998196		P16070	0.0318412	0.894038	0.970617		O00187	-0.0109186	0.89886	0.974506		P22105;Q16473	0.00906448	0.915966	0.988616
P05160	0.0591621	0.918539	0.9803		P16070	0	0.87256	0.945273		P17936	-0.0842094	0.157226	0.976096		P06396	0.00986912	0.925529	0.994568		P08697	-0.125358	0.918175	0.988393		P02776	0.210087	0.936065	0.998196		P01706	-0.0944746	0.895954	0.970617		Q02985	0.0107083	0.900798	0.974506		P00450	0.00903892	0.916202	0.988616
P20742	0.272665	0.922324	0.9803		P06727	0	0.881404	0.95108		P13473	-0.0189088	0.152223	0.976096		P02746	0	0.93383	0.994568		O00187	-0.0235031	0.919298	0.988393		A0A075B6H9	0.0586411	0.942146	0.998196		P43251	-0.0441768	0.91321	0.977667		A0A075B6R2	-0.0104103	0.903546	0.974506		P02788	-0.00831945	0.92285	0.988616
A0A087WSY6	-0.173968	0.927676	0.9803		P00739	-0.0208146	0.891479	0.955196		P00748	-0.0832922	0.151399	0.976096		Q6UXB8	0.190973	0.935303	0.994568		P05156	-0.0518244	0.922364	0.988393		A0A0B4J1X5	0.096228	0.94986	0.998196		P06276	0.0205389	0.916037	0.977667		Q16610	0.01007	0.906683	0.974506		P02790	0.00809309	0.924943	0.988616
O75636	-0.10371	0.929142	0.9803		P13473	0.0633002	0.892216	0.955196		P35542	-0.438301	0.148618	0.976096		P04433	0.0259545	0.9376	0.994568		A0A075B6H7	-0.118427	0.926333	0.988393		P01599	0.0739064	0.952016	0.998196		P59665;P59666	0.0850468	0.916515	0.977667		A0A0B4J1V6	-0.00953565	0.911615	0.975964		P00747	0.008031	0.925517	0.988616
A0A0B4J1U3	0.102328	0.929237	0.9803		P05109	-0.0522756	0.905625	0.965764		P01834	-0.190692	0.1399	0.976096		P01877	0.114347	0.939804	0.994568		Q9UK55	-0.115735	0.926845	0.988393		P01718	0.16906	0.952197	0.998196		P01860	0.0590213	0.916786	0.977667		A0A075B6I1	0.00861269	0.92014	0.981243		P01705	-0.00786489	0.927054	0.988616
P02750	-0.0445089	0.932043	0.9803		P01706	-0.119524	0.914803	0.971755		P13671	-0.394371	0.131879	0.976096		P08571	-0.0207368	0.943052	0.994568		P55058	-0.0582298	0.932908	0.990988		A0A075B6S5	-0.0128041	0.954198	0.998196		A0A0C4DH43	0.0501818	0.923987	0.981512		Q06033	-0.00811148	0.924773	0.982346		O75882	-0.00645848	0.940071	0.99217
P23083	0.112342	0.935763	0.9803		P01743	0.183417	0.928348	0.982322		P02655	-0.115755	0.122888	0.976096		A0A075B6S2;A2NJV5	0.119792	0.945877	0.994568		P23083	0.0737802	0.938326	0.99288		P00748	0.0164789	0.956909	0.998196		P29622	0.100865	0.934349	0.987806		A0A075B6P5;P01615	-0.00623743	0.942119	0.98969		Q9Y5Y7	-0.00630054	0.941534	0.99217
Q04756	-0.0643034	0.93802	0.9803		Q92496	-0.158983	0.934146	0.984187		P02042	-0.962963	0.102381	0.976096		P80108	-0.0383856	0.948178	0.994568		O75882	-0.029842	0.945319	0.995377		A0A0C4DH55	-0.0618848	0.959635	0.998196		P01857	0	0.937149	0.987806		P01861	-0.00614165	0.943006	0.98969		Q13103	-0.00608209	0.943558	0.99217
P22792	0.0747847	0.939949	0.9803		A0A075B6I0	0	0.937321	0.984187		A0A0B4J1U3	-1.39996	0.101944	0.976096		A0A075B6S5	0.0900814	0.951861	0.994568		P61626	-0.168579	0.947978	0.995377		P01766	0.0784221	0.959728	0.998196		P60709	0.0345793	0.947428	0.992136		O75882	0.00519681	0.951762	0.98969		A0A0C4DH34	-0.0056389	0.947664	0.99217
P06396	-0.0188203	0.941492	0.9803		Q06033	-0.017431	0.943145	0.986508		P02656	-0.181323	0.0893107	0.976096		P01721	0.168595	0.956518	0.994568		P00751	0.059935	0.955647	0.99947		Q96IY4	-0.0289677	0.960862	0.998196		A0A0C4DH31	-0.113713	0.95502	0.992136		A0A0C4DH31	-0.00508728	0.952778	0.98969		P13671	-0.00533439	0.950487	0.99217
A0A075B6H9	0.0891176	0.943755	0.9803		Q9Y5Y7	-0.000630504	0.950753	0.989332		P02649	-0.526888	0.0752992	0.976096		P04430	0	0.957553	0.994568		A0A0B4J1U3	0.158311	0.959734	0.99947		P36955	0.0470687	0.962053	0.998196		A0A075B6I1	-0.135959	0.962916	0.992136		A0A075B6S2;A2NJV5	-0.00454078	0.957846	0.98969		A0A0A0MT89	-0.00475947	0.955818	0.99217
A0A0C4DH35	-0.0357378	0.944643	0.9803		Q6UXB8	0.109256	0.953093	0.989332		P03952	-0.129989	0.0738608	0.976096		P19320	-0.0840379	0.967507	0.994568		A0A087WW87;P01614	-0.143626	0.966099	0.99947		P13473	0.130205	0.964094	0.998196		Q9Y5Y7	-0.125603	0.965646	0.992136		P33151	-0.0041	0.961935	0.98969		P23083	0.00467237	0.956625	0.99217
P01619	-0.0506858	0.94888	0.9803		P01871	-0.0656765	0.961455	0.98949		A0A0C4DH34	-0.408411	0.0596829	0.976096		P55058	-0.0618435	0.976103	0.994568		P0C0L5	0.0150976	0.974823	0.99947		P33151	-0.0711533	0.968958	0.998196		Q96IY4	-0.0131595	0.968761	0.992136		P15814	-0.00269228	0.974999	0.98969		P02760	-0.0037547	0.965138	0.99217
A0A0B4J1Y9	-0.0901177	0.954279	0.9803		P04433	-0.0412448	0.968776	0.98949		Q9UK55	-0.225933	0.0576594	0.976096		P01597;P04432	0.0435702	0.976197	0.994568		P06276	0	0.977613	0.99947		P05546	-0.042547	0.977538	0.998196		P01593;P01594	-0.128508	0.973865	0.992136		P07358	0.00256682	0.976164	0.98969		A0A0C4DH43	0.00365015	0.966108	0.99217
P07357	-0.0801979	0.955303	0.9803		P05160	-0.0288643	0.968923	0.98949		P35858	-0.336883	0.0564843	0.976096		Q15848	-0.146524	0.976357	0.994568		P00739	0.0416292	0.983909	0.99947		Q14520	-0.00171064	0.979799	0.998196		P35542	0.140469	0.977557	0.992136		P10643	0.00255094	0.976311	0.98969		P07357	0.00339706	0.968457	0.99217
O75460	0.0778952	0.961257	0.9803		P13671	-0.0300869	0.969073	0.98949		P11597	-1.14615	0.0534156	0.976096		Q13103	0	0.977437	0.994568		P01859	0	0.984506	0.99947		P01877	-0.0571736	0.985848	0.998196		Q9UGM5	-0.0376409	0.977574	0.992136		Q6EMK4	-0.00222732	0.979316	0.98969		Q14624	0.00285693	0.97347	0.99217
P15814	-0.0227829	0.965114	0.9803		P01344	-0.0405042	0.971367	0.98949		P02776	-0.729954	0.0510801	0.976096		A0A087WSY6	-0.0318715	0.978587	0.994568		P00734	0.0557685	0.989976	0.99947		P00734	-0.000805199	0.989371	0.998196		P01861	0.0574853	0.979519	0.992136		P04278	-0.00210746	0.980428	0.98969		P00739	0.00213833	0.980142	0.99217
P35542	0.0716207	0.965937	0.9803		P10643	-0.0486428	0.981792	0.992519		P04180	-0.310714	0.0503088	0.976096		P01601	-0.090526	0.981957	0.994568		P04217	0	0.990098	0.99947		P02746	0.0180806	0.990519	0.998196		P27169	-0.0340037	0.979906	0.992136		P05109	-0.00202965	0.981151	0.98969		P01597;P04432	0.00178088	0.983461	0.99217
A0A075B6J9	0.016304	0.975677	0.986518		A0A0B4J1Y8	-0.0503273	0.982646	0.992519		P05452	-0.395846	0.0447491	0.976096		P02760	-0.0216501	0.987618	0.994568		P10643	-0.0171301	0.991539	0.99947		Q9NQ79	0.274693	0.994857	0.998196		P80108	-0.0772025	0.981234	0.992136		P19827	-0.00190006	0.982354	0.98969		A0A087WSZ0	0.00175139	0.983735	0.99217
P00746	-0.101481	0.982771	0.990024		P00747	-0.000202053	0.988698	0.992519		P01344	-0.13496	0.0414007	0.976096		A0A075B6R2	-0.120353	0.988982	0.994568		P01701	0.0369567	0.992148	0.99947		P01742	0.0724358	0.995224	0.998196		P02746	0.0559472	0.98599	0.993267		Q9UHG3	-0.0018909	0.982439	0.98969		P05109	-0.00146057	0.986435	0.99217
P59665;P59666	-0.0908927	0.990204	0.991089		P33151	0.0627465	0.988884	0.992519		P78385	-0.69382	0.018969	0.976096		P00740	-0.042648	0.990925	0.994568		P40197	0	0.997182	0.999618		P08519	-0.0577888	0.996481	0.998196		P19827	0.128706	0.993103	0.996754		Q15848	-0.000959407	0.991089	0.994733		P35542	-0.00123434	0.988536	0.99217
Q9NQ79	0.0306587	0.991089	0.991089		P01721	0	0.998537	0.998537		P07996	-0.377937	0.0106061	0.976096		P27169	0	0.998815	0.998815		A0A075B6S5	0.128952	0.999618	0.999618		P04004	0.0354676	0.998196	0.998196		P43652	0.025628	0.998291	0.998291		P0C0L4	-0.000269177	0.9975	0.9975		P08637	-0.000686812	0.993621	0.993621

## Sheet: GSEA results
GSEA result for comparing Seroconversion
Leading genes in Cholesterol metablism pathway
User ID	Score	Gene Symbol	Gene Name	Entrez Gene ID
P02647	0.4933	APOA1	apolipoprotein A1	335
P02655	0.4858	APOC2	apolipoprotein C2	344
P08519	0.4372	LPA	lipoprotein(a)	4018
P02649	0.3939	APOE	apolipoprotein E	348
P06727	0.3787	APOA4	apolipoprotein A4	337
P02652	0.3561	APOA2	apolipoprotein A2	336
P11597	0.2981	CETP	cholesteryl ester transfer protein	1071
P02656	0.2191	APOC3	apolipoprotein C3	345
P04180	0.1903	LCAT	lecithin-cholesterol acyltransferase	3931
GSEA result for comparing Adjusted Seroconversion
Leading genes in Regulation of actin cytoskeleton pathway
User ID	Score	Gene Symbol	Gene Name	Entrez Gene ID
P62328	0.7614	TMSB4X	thymosin beta 4 X-linked	7114
P23528	0.735	CFL1	cofilin 1	1072
P07737	0.6084	PFN1	profilin 1	5216
P60709	0.296	ACTB	actin beta	60
GSEA result for age effect
Enrichment plot for Initial triggering of complement pathway
Leading genes in Initial triggering of complement pathway
User ID	Score	Gene Symbol	Gene Name	Entrez Gene ID
P06681	0.0239	C2	complement C2	717
O75636	0.0138	FCN3	ficolin 3	8547
P02746	0.0138	C1QB	complement C1q B chain	713
P0C0L5	0.0138	C4B_2	complement component 4B (Chido blood group), copy 2	100293534
P0C0L5	0.0138	C4B	complement C4B (Chido blood group)	721
P48740	0.0138	MASP1	mannan binding lectin serine peptidase 1	5648
O00187	0.0116	MASP2	mannan binding lectin serine peptidase 2	10747
P00746	0.0116	CFD	complement factor D	1675
P00751	0.0116	CFB	complement factor B	629
P02741	0.0116	CRP	C-reactive protein	1401
P02745	0.0116	C1QA	complement C1q A chain	712
P02747	0.0116	C1QC	complement C1q C chain	714
P0C0L4	0.0116	C4A	complement C4A (Rodgers blood group)	720
P27918	0.0116	CFP	complement factor properdin	5199
Enrichment plot for Complement cascade pathway
Leading genes in Complement cascade pathway
User ID	Score	Gene Symbol	Gene Name	Entrez Gene ID
P06681	0.0239	C2	complement C2	717
Q9BXR6	0.0239	CFHR5	complement factor H related 5	81494
O75636	0.0138	FCN3	ficolin 3	8547
P02746	0.0138	C1QB	complement C1q B chain	713
P02748	0.0138	C9	complement C9	735
P08603	0.0138	CFH	complement factor H	3075
P0C0L5	0.0138	C4B_2	complement component 4B (Chido blood group), copy 2	100293534
P0C0L5	0.0138	C4B	complement C4B (Chido blood group)	721
P48740	0.0138	MASP1	mannan binding lectin serine peptidase 1	5648
Q03591	0.0138	CFHR1	complement factor H related 1	3078
O00187	0.0116	MASP2	mannan binding lectin serine peptidase 2	10747
P00746	0.0116	CFD	complement factor D	1675
P00751	0.0116	CFB	complement factor B	629
P02741	0.0116	CRP	C-reactive protein	1401
P02745	0.0116	C1QA	complement C1q A chain	712
P02747	0.0116	C1QC	complement C1q C chain	714
P04003	0.0116	C4BPA	complement component 4 binding protein alpha	722
P04004	0.0116	VTN	vitronectin	7448
P05156	0.0116	CFI	complement factor I	3426
P07357	0.0116	C8A	complement C8 alpha chain	731
P07360	0.0116	C8G	complement C8 gamma chain	733
P0C0L4	0.0116	C4A	complement C4A (Rodgers blood group)	720
P10643	0.0116	C7	complement C7	730
P10909	0.0116	CLU	clusterin	1191
P27918	0.0116	CFP	complement factor properdin	5199
P36980	0.0116	CFHR2	complement factor H related 2	3080
Q92496	0.0116	CFHR4	complement factor H related 4	10877
Enrichment plot for Generic Transcription pathway
Leading genes in Generic Transcription pathway
User ID	Score	Gene Symbol	Gene Name	Entrez Gene ID
P02649	-0.0239	APOE	apolipoprotein E	348
P02776	-0.0239	PF4	platelet factor 4	5196
P07996	-0.0239	THBS1	thrombospondin 1	7057
P17936	-0.0239	IGFBP3	insulin like growth factor binding protein 3	3486
Enrichment plot for RNA Polymerase II Transcription pathway
Leading genes in RNA Polymerase II Transcription pathway
User ID	Score	Gene Symbol	Gene Name	Entrez Gene ID
P02649	-0.0239	APOE	apolipoprotein E	348
P02776	-0.0239	PF4	platelet factor 4	5196
P07996	-0.0239	THBS1	thrombospondin 1	7057
P17936	-0.0239	IGFBP3	insulin like growth factor binding protein 3	3486
Enrichment plot for Gene expression (Transcription) pathway
Leading genes in Gene expression (Transcription) pathway
User ID	Score	Gene Symbol	Gene Name	Entrez Gene ID
P02649	-0.0239	APOE	apolipoprotein E	348
P02776	-0.0239	PF4	platelet factor 4	5196
P07996	-0.0239	THBS1	thrombospondin 1	7057
P17936	-0.0239	IGFBP3	insulin like growth factor binding protein 3	3486
P07359	-0.0138	GP1BA	glycoprotein Ib platelet subunit alpha	2811
P60709	-0.0138	ACTB	actin beta	60
Enrichment plot for HDL remodeling pathway
Leading genes in HDL remodeling pathway
User ID	Score	Gene Symbol	Gene Name	Entrez Gene ID
P02649	-0.0239	APOE	apolipoprotein E	348
P02655	-0.0239	APOC2	apolipoprotein C2	344
P02656	-0.0239	APOC3	apolipoprotein C3	345
P04180	-0.0239	LCAT	lecithin-cholesterol acyltransferase	3931
P11597	-0.0239	CETP	cholesteryl ester transfer protein	1071
